# Supplementary material for: The Immune Cell Atlas of “Longevity Molecular Tag”: Identification of Principal Immune Cell Subsets and Their Underlying Molecular Regulatory Mechanisms
Source: Aging Cell. 2026 Mar 5;25(3):e70431. doi: 10.1111/acel.70431 (PMC12961527; doi:10.1111/acel.70431)
Supplement: Supplementary file 4 — Figure S4: Expression profile of 42 marker genes across different age groups. [file ACEL-25-e70431-s003.zip]

Archive with 2 entries (2 files):
- acel70431-sup-0004-FigureS4.png
- acel70431-sup-0006-FigureS4@Figure S4.tif
