# Supplementary material for: The Immune Cell Atlas of “Longevity Molecular Tag”: Identification of Principal Immune Cell Subsets and Their Underlying Molecular Regulatory Mechanisms
Source: Aging Cell. 2026 Mar 5;25(3):e70431. doi: 10.1111/acel.70431 (PMC12961527; doi:10.1111/acel.70431)
Supplement: Supplementary file 5 — Table S1: Baseline characteristics of data samples derived from single‐cell transcriptome sequencing. Table S2: Summary of Scissor+ and Scissor− cell proportion across immune cell subpopulations. Table S3: Differentially expressed genes between Scissor+ and Scissor− cells. Table S4: GO‐BP enrichment analysis of differentially expressed genes. Table S5: KEGG enrichment analysis of differentially expressed genes. Table S6: GO‐BP enrichment analysis of differentially expressed genes in Scissor− cell cluster. Table S7: KEGG enrichment analysis of differentially expressed genes in Scissor− cell cluster. Table S8: GO‐BP enrichment analysis of differentially expressed genes in Scissor+ cell cluster. Table S9: KEGG enrichment analysis of differentially expressed genes in Scissor+ cell cluster. Table S10: eQTL‐Colocalized events associated with longevity phenotype. [file ACEL-25-e70431-s005.xlsx]

## Sheet: List of Supplementary Data
List of Supplementary Data
Supplementary Table 1. Baseline characteristics of data samples derived from single-cell transcriptome sequencing.
Supplementary Table 2. Summary of Scissor+ and Scissor− cell proportion across immune cell subpopulations.
Supplementary Table 3. Differentially expressed genes between Scissor+ and Scissor− cells.
Supplementary Table 4. GO-BP enrichment analysis of differentially expressed genes.
Supplementary Table 5. KEGG enrichment analysis of differentially expressed genes.
Supplementary Table 6. GO-BP enrichment analysis of differentially expressed genes in Scissor- cell cluster.
Supplementary Table 7. KEGG enrichment analysis of differentially expressed genes in Scissor- cell cluster.
Supplementary Table 8. GO-BP enrichment analysis of differentially expressed genes in Scissor+ cell cluster.
Supplementary Table 9. KEGG enrichment analysis of differentially expressed genes in Scissor+ cell cluster.
Supplementary Table 10. eQTL-Colocalized events associated with longevity phenotype.

## Sheet: Supplementary Table 1
Supplementary Table 1. Baseline characteristics of data samples derived from single-cell transcriptome sequencing
Group	Total Samples	Male	Female	Average Age
0-10y	19	10	9	2.6
10-20y	4	3	1	12
20-30y	5	3	2	20
30-40y	4	3	1	30
40-50y	4	2	2	40
50-60y	5	4	1	50
60-70y	5	1	4	60
70-80y	7	3	4	70
80-90y	4	3	1	80
90-100y	4	2	2	90
100-110y	7	2	5	110

## Sheet: Supplementary Table 2
Supplementary Table 2. Summary of Scissor+ and Scissor− cell proportion across immune cell subpopulations
Cell types	Background cell	Scissor+	Scissor-
CD4	0.490871	0.0550535	0.454076
CD8	0.411608	0.303766	0.284626
γβ T	0.532927	0.419268	0.0478049
NK	0.240088	0.652374	0.107538
B	0.210182	0.00494388	0.784874
Monocyte	0.586775	0.218548	0.194677
DC	0.436012	0.130332	0.433656
Megakaryocyte	0.13847	0.831937	0.0295924
Erythrocytes	0	0.0181818	0.981818

## Sheet: Supplementary Table 3
Supplementary Table 3. Differentially expressed genes between Scissor+ and Scissor− cells
Gene	p-value	avg_log2FC	p-value_adj	Significance
RPL22	0	-0.816277	0	Down regulated
TNFRSF1B	0	0.770301	0	Up regulated
EFHD2	0	1.45846	0	Up regulated
ID3	0	-0.610664	0	Down regulated
RPL11	0	-0.782693	0	Down regulated
RCAN3	0	-0.585582	0	Down regulated
RUNX3	0	0.810817	0	Up regulated
LDLRAP1	0	-0.590776	0	Down regulated
SH3BGRL3	0	1.01776	0	Up regulated
ZNF683	0	0.872726	0	Up regulated
FGR	0	0.69368	0	Up regulated
RPS8	0	-0.963327	0	Down regulated
GBP5	0	0.975556	0	Up regulated
TGFBR3	0	0.943856	0	Up regulated
RPL5	0	-0.740812	0	Down regulated
RHOC	0	0.960234	0	Up regulated
CD2	0	0.944455	0	Up regulated
CD160	0	0.706681	0	Up regulated
S100A10	0	0.783757	0	Up regulated
S100A11	0	0.63876	0	Up regulated
S100A6	0	0.781729	0	Up regulated
S100A4	0	1.4628	0	Up regulated
SH2D2A	0	1.09845	0	Up regulated
PYHIN1	0	1.13252	0	Up regulated
FCRL6	0	1.22335	0	Up regulated
SLAMF7	0	0.615821	0	Up regulated
CD244	0	0.576001	0	Up regulated
FCGR3A	0	2.08111	0	Up regulated
FCRLA	0	-1.05279	0	Down regulated
CD247	0	1.58988	0	Up regulated
XCL2	0	0.686309	0	Up regulated
SELL	0	-1.17748	0	Down regulated
RALGPS2	0	-1.07052	0	Down regulated
C1orf21	0	0.917981	0	Up regulated
PTPRC	0	0.783562	0	Up regulated
ATP2B4	0	0.749317	0	Up regulated
FCMR	0	-0.884463	0	Down regulated
CAPN2	0	0.73417	0	Up regulated
GUK1	0	0.742946	0	Up regulated
ID2	0	1.34394	0	Up regulated
BCL11A	0	-0.668515	0	Down regulated
PLEK	0	1.2709	0	Up regulated
TRABD2A	0	-0.508112	0	Down regulated
GNLY	0	2.61113	0	Up regulated
CYTOR	0	0.770733	0	Up regulated
IGKC	0	-2.94803	0	Down regulated
MAL	0	-0.738166	0	Down regulated
DUSP2	0	0.876852	0	Up regulated
ZAP70	0	0.808664	0	Up regulated
AFF3	0	-0.697215	0	Down regulated
PTPN4	0	0.74978	0	Up regulated
ZEB2	0	1.00834	0	Up regulated
EEF1B2	0	-0.948724	0	Down regulated
ARPC2	0	0.819583	0	Up regulated
ITM2C	0	-0.886149	0	Down regulated
ARL4C	0	0.98334	0	Up regulated
RPL32	0	-0.831259	0	Down regulated
EOMES	0	0.605456	0	Up regulated
CMC1	0	1.38718	0	Up regulated
CX3CR1	0	1.74533	0	Up regulated
RPSA	0	-0.658114	0	Down regulated
RPL29	0	-0.674418	0	Down regulated
FOXP1	0	-0.702389	0	Down regulated
TIGIT	0	0.738741	0	Up regulated
EAF2	0	-0.634589	0	Down regulated
RPL35A	0	-0.601443	0	Down regulated
SPON2	0	2.00591	0	Up regulated
LYAR	0	0.944203	0	Up regulated
FGFBP2	0	3.05619	0	Up regulated
RPL9	0	-0.646263	0	Down regulated
HOPX	0	1.67377	0	Up regulated
JCHAIN	0	-2.00227	0	Down regulated
BANK1	0	-1.40223	0	Down regulated
LEF1	0	-1.17335	0	Down regulated
RPL34	0	-0.617714	0	Down regulated
SNHG8	0	-0.677942	0	Down regulated
RPS3A	0	-0.720266	0	Down regulated
MARCH1	0	-0.599136	0	Down regulated
RPL37	0	-0.62519	0	Down regulated
GZMA	0	2.54697	0	Up regulated
GAPT	0	-0.616348	0	Down regulated
F2R	0	0.648784	0	Up regulated
RPS23	0	-0.802078	0	Down regulated
MEF2C	0	-0.987996	0	Down regulated
CAST	0	0.742488	0	Up regulated
IRF1	0	0.881295	0	Up regulated
TCF7	0	-1.15257	0	Down regulated
PPP2R2B	0	0.579014	0	Up regulated
ADRB2	0	0.829979	0	Up regulated
NPM1	0	-0.680655	0	Down regulated
RACK1	0	-0.662732	0	Down regulated
HLA-A	0	0.793601	0	Up regulated
HLA-E	0	0.554645	0	Up regulated
HLA-C	0	0.939041	0	Up regulated
HLA-B	0	0.852941	0	Up regulated
LTB	0	-2.00853	0	Down regulated
CLIC1	0	0.734043	0	Up regulated
HLA-DRA	0	-1.98291	0	Down regulated
HLA-DQB1	0	-1.55403	0	Down regulated
HLA-DOB	0	-0.714483	0	Down regulated
PSMB9	0	0.637509	0	Up regulated
HLA-DMB	0	-0.817755	0	Down regulated
HLA-DMA	0	-0.970548	0	Down regulated
RPS18	0	-0.647064	0	Down regulated
RPL10A	0	-0.688686	0	Down regulated
EEF1A1	0	-0.641593	0	Down regulated
BACH2	0	-0.640893	0	Down regulated
PRDM1	0	0.747408	0	Up regulated
CD24	0	-0.664988	0	Down regulated
FYN	0	0.914531	0	Up regulated
SAMD3	0	1.01664	0	Up regulated
RPS12	0	-0.720357	0	Down regulated
SYNE1	0	0.909199	0	Up regulated
SYTL3	0	0.866454	0	Up regulated
CHST12	0	0.994495	0	Up regulated
ACTB	0	0.521283	0	Up regulated
AOAH	0	0.787827	0	Up regulated
TRGC2	0	0.793624	0	Up regulated
TRGC1	0	0.816718	0	Up regulated
TRGV9	0	1.71416	0	Up regulated
TRG-AS1	0	0.701581	0	Up regulated
MYO1G	0	0.82221	0	Up regulated
NCF1	0	-1.09087	0	Down regulated
SYPL1	0	-0.750157	0	Down regulated
LRRN3	0	-0.506006	0	Down regulated
TRBC1	0	1.43302	0	Up regulated
GIMAP4	0	0.571472	0	Up regulated
CD99	0	1.23932	0	Up regulated
TMSB4X	0	0.699768	0	Up regulated
MSN	0	0.740943	0	Up regulated
RPS4X	0	-0.583862	0	Down regulated
RPL39	0	-0.658035	0	Down regulated
FLNA	0	1.15355	0	Up regulated
RPL10	0	-0.537326	0	Down regulated
MYOM2	0	1.40995	0	Up regulated
BLK	0	-0.696719	0	Down regulated
DOK2	0	1.05038	0	Up regulated
ADAM28	0	-0.614175	0	Down regulated
MYBL1	0	0.685862	0	Up regulated
RPL30	0	-0.647689	0	Down regulated
PABPC1	0	-0.78001	0	Down regulated
EIF3E	0	-0.61024	0	Down regulated
MYC	0	-0.788532	0	Down regulated
RPL8	0	-0.691831	0	Down regulated
RPS6	0	-0.680869	0	Down regulated
CD72	0	-0.692358	0	Down regulated
ANXA1	0	1.26504	0	Up regulated
CEP78	0	0.679248	0	Up regulated
STOM	0	0.972371	0	Up regulated
RPL12	0	-0.711346	0	Down regulated
PTGDS	0	0.835244	0	Up regulated
CLIC3	0	1.25391	0	Up regulated
IFITM2	0	1.10734	0	Up regulated
IFITM1	0	0.928568	0	Up regulated
ASCL2	0	0.684127	0	Up regulated
SWAP70	0	-0.732974	0	Down regulated
RPS13	0	-0.934797	0	Down regulated
PRR5L	0	0.519136	0	Up regulated
CD82	0	-0.653756	0	Down regulated
MS4A1	0	-2.53169	0	Down regulated
CYB561A3	0	-0.74632	0	Down regulated
AHNAK	0	0.974173	0	Up regulated
EEF1G	0	-1.01632	0	Down regulated
RARRES3	0	1.0413	0	Up regulated
NEAT1	0	1.27589	0	Up regulated
CFL1	0	0.70951	0	Up regulated
CTSW	0	1.9133	0	Up regulated
PPP1CA	0	0.606764	0	Up regulated
GSTP1	0	0.651069	0	Up regulated
PRSS23	0	1.302	0	Up regulated
CTSC	0	1.05094	0	Up regulated
BIRC3	0	-0.701584	0	Down regulated
POU2AF1	0	-0.638847	0	Down regulated
RPS25	0	-0.591991	0	Down regulated
KLF6	0	0.739811	0	Up regulated
AKR1C3	0	0.6076	0	Up regulated
ITGB1	0	0.927085	0	Up regulated
SRGN	0	1.35779	0	Up regulated
PRF1	0	2.60272	0	Up regulated
BLNK	0	-0.755996	0	Down regulated
CD27	0	-0.793874	0	Down regulated
LAG3	0	0.555612	0	Up regulated
KLRG1	0	1.26569	0	Up regulated
KLRB1	0	1.88119	0	Up regulated
KLRF1	0	1.41651	0	Up regulated
CLEC2B	0	0.800466	0	Up regulated
KLRD1	0	2.13747	0	Up regulated
KLRC3	0	0.681739	0	Up regulated
LDHB	0	-0.986707	0	Down regulated
NELL2	0	-0.506459	0	Down regulated
BIN2	0	0.874597	0	Up regulated
CD63	0	1.06908	0	Up regulated
MYL6	0	0.641016	0	Up regulated
RAP1B	0	0.886799	0	Up regulated
GNPTAB	0	0.757784	0	Up regulated
C12orf75	0	1.07124	0	Up regulated
HVCN1	0	-1.08013	0	Down regulated
RPLP0	0	-0.875506	0	Down regulated
PXN	0	0.693418	0	Up regulated
TPT1	0	-0.618612	0	Down regulated
LCP1	0	0.803788	0	Up regulated
TRDV2	0	1.86914	0	Up regulated
TRDC	0	0.95097	0	Up regulated
GZMH	0	3.02339	0	Up regulated
GZMB	0	2.15604	0	Up regulated
GNG2	0	1.02699	0	Up regulated
PTGDR	0	0.743191	0	Up regulated
PTGER2	0	0.699817	0	Up regulated
DHRS7	0	0.802627	0	Up regulated
PRKCH	0	0.828038	0	Up regulated
SYNE2	0	1.08421	0	Up regulated
ACTN1	0	-0.545591	0	Down regulated
GPR65	0	0.711701	0	Up regulated
CALM1	0	1.00302	0	Up regulated
TCL1A	0	-1.90268	0	Down regulated
PPP2R5C	0	0.972968	0	Up regulated
PLD4	0	-1.05157	0	Down regulated
CRIP1	0	0.591451	0	Up regulated
IGHD	0	-1.11851	0	Down regulated
IGHM	0	-1.94468	0	Down regulated
B2M	0	1.03497	0	Up regulated
LINC00926	0	-1.18329	0	Down regulated
ANXA2	0	0.717878	0	Up regulated
RORA	0	0.83356	0	Up regulated
RPL4	0	-0.714872	0	Down regulated
RPLP1	0	-0.71276	0	Down regulated
IL32	0	1.37777	0	Up regulated
LITAF	0	1.18686	0	Up regulated
RPS15A	0	-0.533789	0	Down regulated
CD19	0	-0.807326	0	Down regulated
SPN	0	1.12646	0	Up regulated
ITGAL	0	0.951275	0	Up regulated
MT2A	0	1.07439	0	Up regulated
ADGRG1	0	1.50928	0	Up regulated
IRF8	0	-1.02065	0	Down regulated
CYBA	0	0.797126	0	Up regulated
RPL13	0	-0.672506	0	Down regulated
PFN1	0	0.935651	0	Up regulated
UBB	0	0.58959	0	Up regulated
CCL5	0	3.13293	0	Up regulated
CCL3	0	0.576836	0	Up regulated
CCL4	0	2.21411	0	Up regulated
CCL4L2	0	0.925513	0	Up regulated
RPL19	0	-0.658953	0	Down regulated
CCR7	0	-1.80556	0	Down regulated
TBX21	0	1.05996	0	Up regulated
ABI3	0	1.0718	0	Up regulated
CD79B	0	-1.62773	0	Down regulated
CD300A	0	0.910954	0	Up regulated
SLC9A3R1	0	1.05988	0	Up regulated
RNF213	0	0.920647	0	Up regulated
MYL12A	0	0.644259	0	Up regulated
MYL12B	0	0.642251	0	Up regulated
RPL17	0	-0.563204	0	Down regulated
TCF4	0	-0.873281	0	Down regulated
MBP	0	0.94101	0	Up regulated
DSTN	0	0.85234	0	Up regulated
CST7	0	2.97068	0	Up regulated
APMAP	0	1.21337	0	Up regulated
RPS21	0	-0.644163	0	Down regulated
GZMM	0	1.44366	0	Up regulated
ABHD17A	0	0.823506	0	Up regulated
GNG7	0	-0.646914	0	Down regulated
MATK	0	1.16798	0	Up regulated
EEF2	0	-0.826727	0	Down regulated
RPL36	0	-0.567633	0	Down regulated
FCER2	0	-1.05366	0	Down regulated
RPS28	0	-0.618404	0	Down regulated
MYO1F	0	1.20721	0	Up regulated
S1PR5	0	1.31189	0	Up regulated
ADGRE5	0	0.798252	0	Up regulated
FAM129C	0	-1.28815	0	Down regulated
RPL18A	0	-0.778926	0	Down regulated
PLEKHF1	0	0.8941	0	Up regulated
CD22	0	-0.842622	0	Down regulated
HCST	0	1.42775	0	Up regulated
TYROBP	0	1.13692	0	Up regulated
SPINT2	0	-0.599866	0	Down regulated
RPS16	0	-0.554765	0	Down regulated
CD79A	0	-2.9896	0	Down regulated
EMP3	0	0.711064	0	Up regulated
RPL18	0	-0.739699	0	Down regulated
CD37	0	-1.06683	0	Down regulated
NOSIP	0	-0.787065	0	Down regulated
SPIB	0	-1.02174	0	Down regulated
NKG7	0	3.40471	0	Up regulated
RPS9	0	-0.529969	0	Down regulated
LAIR2	0	0.996865	0	Up regulated
KIR2DL3	0	0.552802	0	Up regulated
KIR3DL2	0	0.576476	0	Up regulated
NCR1	0	0.523325	0	Up regulated
RPS5	0	-1.01092	0	Down regulated
VPREB3	0	-1.07864	0	Down regulated
TPST2	0	0.957704	0	Up regulated
IL2RB	0	0.917054	0	Up regulated
LGALS1	0	1.29539	0	Up regulated
EIF3L	0	-0.513043	0	Down regulated
APOBEC3G	0	0.983589	0	Up regulated
TTC38	0	1.17403	0	Up regulated
ITGB2	0	1.19322	0	Up regulated
TPM3	7.86645e-307	0.522233	1.93987e-302	Up regulated
PAXX	1.2767e-305	0.720647	3.14834e-301	Up regulated
XBP1	1.92112e-305	0.755142	4.73749e-301	Up regulated
ACTN4	6.77093e-300	0.675117	1.66971e-295	Up regulated
SH2D1B	1.00833e-299	0.691929	2.48655e-295	Up regulated
HLA-DQA1	1.19013e-298	-1.54132	2.93486e-294	Down regulated
SYNGR1	4.6519e-296	0.629293	1.14716e-291	Up regulated
PLP2	2.83286e-294	-0.607289	6.98584e-290	Down regulated
FCRL1	5.31412e-294	-0.513935	1.31046e-289	Down regulated
RAB27A	1.04692e-293	0.62602	2.58169e-289	Up regulated
RASSF1	7.46272e-290	0.688602	1.84031e-285	Up regulated
TNFRSF13C	2.09353e-289	-0.514268	5.16265e-285	Down regulated
CD40	1.82431e-288	-0.57928	4.49874e-284	Down regulated
PDIA3	3.78131e-288	0.690159	9.32471e-284	Up regulated
SNX2	4.06137e-288	-0.684528	1.00153e-283	Down regulated
MIR4435-2HG	7.0794e-287	0.537595	1.74578e-282	Up regulated
CARD16	2.92367e-285	0.657012	7.20977e-281	Up regulated
GLIPR2	1.1028e-284	0.645021	2.71949e-280	Up regulated
LPCAT1	5.20792e-284	0.585052	1.28427e-279	Up regulated
TGFB1	1.09005e-283	0.699666	2.68806e-279	Up regulated
KLRC1	1.80832e-281	0.814456	4.45932e-277	Up regulated
PPP1R18	6.09122e-281	0.666131	1.50209e-276	Up regulated
DBI	9.00254e-281	0.593896	2.22003e-276	Up regulated
RNASE6	4.25219e-280	-0.67846	1.04859e-275	Down regulated
IQGAP1	6.92346e-278	0.658749	1.70733e-273	Up regulated
MZB1	1.9835e-277	-0.774538	4.8913e-273	Down regulated
IL7R	5.42081e-276	-0.689016	1.33677e-271	Down regulated
CDC42EP3	9.15495e-276	0.626604	2.25761e-271	Up regulated
LY86	1.76454e-272	-0.587392	4.35135e-268	Down regulated
IER2	2.14288e-269	0.620018	5.28433e-265	Up regulated
LINC01871	8.54125e-269	0.536859	2.10627e-264	Up regulated
TSPAN13	3.05162e-268	-0.529338	7.5253e-264	Down regulated
FUT11	3.36157e-268	0.529099	8.28964e-264	Up regulated
ADAM8	1.93402e-266	0.602638	4.7693e-262	Up regulated
CAPG	4.87446e-266	-0.602616	1.20204e-261	Down regulated
OSTF1	2.56225e-265	0.658968	6.3185e-261	Up regulated
IGLC3	4.06745e-265	-1.58893	1.00303e-260	Down regulated
CFLAR	9.00523e-265	0.662439	2.22069e-260	Up regulated
YWHAQ	2.27572e-263	0.690106	5.61193e-259	Up regulated
PTP4A2	1.98269e-258	0.670464	4.8893e-254	Up regulated
LCK	1.66205e-254	0.592205	4.09862e-250	Up regulated
DIAPH1	3.49139e-253	0.632042	8.60976e-249	Up regulated
TLN1	3.59976e-251	0.650161	8.877e-247	Up regulated
SNHG7	1.03165e-249	-0.515699	2.54404e-245	Down regulated
BSG	1.51869e-249	0.642973	3.74508e-245	Up regulated
STAT4	3.8356e-249	0.628326	9.45858e-245	Up regulated
KLRC2	9.60323e-248	0.557327	2.36816e-243	Up regulated
APOL6	1.23818e-247	0.595202	3.05336e-243	Up regulated
IGLC2	2.46916e-246	-2.36161	6.08894e-242	Down regulated
IL10RA	6.39582e-245	0.637465	1.57721e-240	Up regulated
STARD3NL	9.64621e-244	0.646614	2.37875e-239	Up regulated
IGFBP7	1.45195e-242	0.623197	3.58052e-238	Up regulated
NDUFB7	6.7905e-239	0.617219	1.67454e-234	Up regulated
ARPC5L	1.9733e-237	0.680516	4.86616e-233	Up regulated
ZBTB38	2.38041e-237	0.628714	5.87009e-233	Up regulated
TSEN54	1.89268e-235	0.609832	4.66735e-231	Up regulated
CASP1	1.98743e-233	0.589046	4.901e-229	Up regulated
NCR3	4.96805e-232	0.694879	1.22512e-227	Up regulated
MALAT1	2.24883e-231	0.647077	5.54561e-227	Up regulated
PLPP5	1.85452e-230	-0.667305	4.57325e-226	Down regulated
VCL	5.8917e-230	0.55304	1.45289e-225	Up regulated
SKAP1	3.93489e-229	0.641159	9.70343e-225	Up regulated
CDC42	3.33559e-228	0.521748	8.22557e-224	Up regulated
SELPLG	2.04122e-227	0.588889	5.03364e-223	Up regulated
CAP1	5.8494e-227	0.513968	1.44246e-222	Up regulated
IQGAP2	1.21348e-226	0.603672	2.99244e-222	Up regulated
TCF25	2.42717e-222	0.657286	5.9854e-218	Up regulated
CALR	1.32067e-216	0.645797	3.25678e-212	Up regulated
AGTRAP	8.2044e-216	0.505142	2.0232e-211	Up regulated
PSME2	8.30404e-216	0.531368	2.04778e-211	Up regulated
ARL6IP5	2.63627e-215	0.521995	6.50104e-211	Up regulated
SUN2	6.05867e-214	0.652968	1.49407e-209	Up regulated
OPTN	4.29074e-213	0.595525	1.0581e-208	Up regulated
BATF	6.47703e-213	0.543619	1.59724e-208	Up regulated
TMEM50A	1.48379e-212	0.579314	3.65902e-208	Up regulated
SH2D1A	4.01913e-212	0.579096	9.91117e-208	Up regulated
PRELID1	3.11308e-208	0.583465	7.67685e-204	Up regulated
CISD3	2.08272e-207	0.556493	5.13598e-203	Up regulated
BTN3A2	5.97783e-207	0.637285	1.47413e-202	Up regulated
LY6E	1.29327e-206	0.570027	3.1892e-202	Up regulated
JAK1	1.45037e-203	0.579749	3.5766e-199	Up regulated
STK10	4.69303e-203	0.600599	1.1573e-198	Up regulated
WIPF1	1.52725e-200	0.568871	3.76619e-196	Up regulated
NDUFB2	4.48399e-199	0.528047	1.10575e-194	Up regulated
CEBPD	4.86325e-199	0.545646	1.19928e-194	Up regulated
RNF149	4.9108e-199	0.560793	1.211e-194	Up regulated
CCDC50	7.54792e-199	-0.633868	1.86132e-194	Down regulated
IDS	8.62372e-199	0.580779	2.12661e-194	Up regulated
MAPK1	2.41693e-195	0.555406	5.96014e-191	Up regulated
AKNA	1.20424e-193	0.629111	2.96965e-189	Up regulated
IL2RG	1.10187e-192	0.617362	2.71722e-188	Up regulated
NFATC2	3.753e-192	0.594789	9.25489e-188	Up regulated
DNAJC1	2.89446e-191	0.533729	7.13775e-187	Up regulated
SASH3	6.1496e-190	0.600942	1.51649e-185	Up regulated
CEBPB	8.95579e-190	0.668687	2.2085e-185	Up regulated
TNFRSF1A	3.82914e-188	0.525873	9.44265e-184	Up regulated
AC116366.3	3.99749e-185	0.560753	9.85781e-181	Up regulated
AAK1	8.72761e-185	0.592727	2.15223e-180	Up regulated
HLA-F	4.174e-183	0.534036	1.02931e-178	Up regulated
PGAM1	4.89442e-183	0.524583	1.20696e-178	Up regulated
IFITM3	1.26451e-178	0.885238	3.11828e-174	Up regulated
PLAAT4	2.20081e-178	0.670591	5.42721e-174	Up regulated
IL4R	2.48636e-178	-0.627419	6.13136e-174	Down regulated
LCP2	2.97172e-175	0.512592	7.32827e-171	Up regulated
GBP2	1.33331e-174	0.549579	3.28794e-170	Up regulated
TAP1	5.23141e-174	0.567659	1.29007e-169	Up regulated
RNF166	1.51648e-172	0.531377	3.73965e-168	Up regulated
CYRIB	4.29946e-172	0.531176	1.06025e-167	Up regulated
DIP2A	4.69542e-172	0.579347	1.15789e-167	Up regulated
H3-3B	7.12711e-170	0.926136	1.75755e-165	Up regulated
CDK2AP2	2.73581e-168	0.55092	6.74651e-164	Up regulated
DRAP1	1.16626e-167	0.511807	2.876e-163	Up regulated
RAB29	1.9604e-167	0.562183	4.83436e-163	Up regulated
SCP2	2.944e-167	0.547352	7.25989e-163	Up regulated
PARP8	2.98674e-167	0.552287	7.3653e-163	Up regulated
ARRB2	1.96518e-166	0.503648	4.84613e-162	Up regulated
TFDP2	4.94219e-166	0.511861	1.21874e-161	Up regulated
PATL2	2.98645e-163	0.548038	7.36459e-159	Up regulated
IDH2	1.28283e-162	0.533126	3.16347e-158	Up regulated
LRRFIP1	1.8772e-161	0.50536	4.62916e-157	Up regulated
RNF125	4.64787e-161	0.516312	1.14617e-156	Up regulated
MACF1	1.15562e-159	0.541474	2.84976e-155	Up regulated
ND5	4.10002e-159	0.894466	1.01107e-154	Up regulated
UTRN	6.37425e-159	0.539443	1.57189e-154	Up regulated
FCER1G	3.58541e-154	0.698696	8.84162e-150	Up regulated
ISG15	5.2196e-154	0.624764	1.28715e-149	Up regulated
VAMP5	1.044e-153	0.594665	2.57451e-149	Up regulated
COX1	2.6063e-153	1.28663	6.42713e-149	Up regulated
CCDC88C	1.39885e-152	0.508632	3.44957e-148	Up regulated
ARF6	1.80246e-147	0.50533	4.44486e-143	Up regulated
CD74	2.59552e-145	-2.11855	6.40055e-141	Down regulated
ARHGAP30	1.06365e-144	0.527536	2.62295e-140	Up regulated
ALOX5AP	2.02268e-143	0.575027	4.98792e-139	Up regulated
CD3G	2.20004e-143	0.65795	5.42531e-139	Up regulated
COX2	9.92728e-136	1.04436	2.44807e-131	Up regulated
FGL2	1.04817e-133	0.534855	2.58479e-129	Up regulated
SIGIRR	1.85217e-132	0.504211	4.56744e-128	Up regulated
H3-3A	2.32063e-129	0.884919	5.72268e-125	Up regulated
ATP6	9.5715e-129	0.907532	2.36033e-124	Up regulated
COX3	2.69882e-127	0.925847	6.65529e-123	Up regulated
ND4	1.36345e-123	0.854797	3.36227e-119	Up regulated
ATP5MJ	4.58925e-122	0.59486	1.13171e-117	Up regulated
CYTB	3.77929e-117	0.745351	9.31972e-113	Up regulated
GZMK	1.70946e-113	0.75033	4.21553e-109	Up regulated
HLA-DRB1	2.3583e-113	-1.24471	5.81558e-109	Down regulated
ND2	1.19926e-109	0.674032	2.95738e-105	Up regulated
CD3D	2.24123e-109	0.579746	5.52689e-105	Up regulated
ND1	1.01536e-107	0.834799	2.50389e-103	Up regulated
ND3	4.59533e-102	0.613042	1.13321e-97	Up regulated
HLA-DRB5	1.74616e-98	-0.898188	4.30602e-94	Down regulated
DDIT4	1.67536e-95	0.554826	4.13145e-91	Up regulated
CFD	9.08736e-77	0.602427	2.24094e-72	Up regulated
SAT1	6.04449e-76	0.937269	1.49057e-71	Up regulated
FTH1	2.28583e-68	0.576429	5.63686e-64	Up regulated
TYMP	8.92405e-62	0.617555	2.20067e-57	Up regulated
CD8A	4.12244e-50	0.552772	1.01659e-45	Up regulated
FTL	5.26646e-39	0.501625	1.29871e-34	Up regulated
HLA-DPA1	6.4314e-39	-0.89585	1.58598e-34	Down regulated
IRF7	7.35327e-31	-0.618104	1.81332e-26	Down regulated
HLA-DPB1	7.55665e-28	-0.983597	1.86347e-23	Down regulated
HBB	2.68657e-26	-3.56273	6.62509e-22	Down regulated
S100A9	9.74972e-19	-0.526814	2.40428e-14	Down regulated
S100A8	3.17664e-11	-1.11634	7.8336e-07	Down regulated
LST1	5.81011e-10	0.969152	1.43277e-05	Up regulated

## Sheet: Supplementary Table 4
Supplementary Table 4. GO-BP enrichment analysis of differentially expressed genes
ID	Description	GeneRatio	BgRatio	RichFactor	FoldEnrichment	Z-score	p-value	p.adjust	q-value	Count
GO:0002443	leukocyte mediated immunity	68/439	401/18614	0.169576	7.19018	19.4755	1.2893e-38	5.18169e-35	3.99411e-35	68
GO:0002449	lymphocyte mediated immunity	58/439	300/18614	0.193333	8.19751	19.5324	3.33567e-36	6.70303e-33	5.16678e-33	58
GO:0002181	cytoplasmic translation	44/439	159/18614	0.27673	11.7336	21.1247	9.45257e-35	1.26633e-31	9.76102e-32	44
GO:0002768	immune response-regulating cell surface receptor signaling pathway	54/439	329/18614	0.164134	6.95942	16.9495	5.88541e-30	5.91336e-27	4.55809e-27	54
GO:0002460	adaptive immune response based on somatic recombination of immune receptors built from immunoglobulin superfamily domains	51/439	311/18614	0.163987	6.9532	16.4541	2.64869e-28	2.12902e-25	1.64108e-25	51
GO:0002764	immune response-regulating signaling pathway	60/439	450/18614	0.133333	5.65345	15.5303	3.77316e-28	2.52739e-25	1.94814e-25	60
GO:0002429	immune response-activating cell surface receptor signaling pathway	50/439	302/18614	0.165563	7.02002	16.3922	5.8312e-28	3.34794e-25	2.58064e-25	50
GO:0002757	immune response-activating signaling pathway	57/439	423/18614	0.134752	5.7136	15.2404	5.31791e-27	2.67158e-24	2.05929e-24	57
GO:0050851	antigen receptor-mediated signaling pathway	41/439	201/18614	0.20398	8.64894	16.945	9.72474e-27	4.34263e-24	3.34736e-24	41
GO:0007159	leukocyte cell-cell adhesion	55/439	415/18614	0.13253	5.6194	14.7907	1.04816e-25	4.21254e-23	3.24708e-23	55
GO:0001909	leukocyte mediated cytotoxicity	34/439	139/18614	0.244604	10.3714	17.2355	4.10964e-25	1.44534e-22	1.11408e-22	34
GO:0002253	activation of immune response	59/439	495/18614	0.119192	5.05385	14.2071	4.31551e-25	1.44534e-22	1.11408e-22	59
GO:0050863	regulation of T cell activation	51/439	377/18614	0.135279	5.73593	14.4379	2.69484e-24	8.33119e-22	6.42179e-22	51
GO:0050867	positive regulation of cell activation	52/439	394/18614	0.13198	5.59606	14.3305	2.99838e-24	8.60749e-22	6.63476e-22	52
GO:0002696	positive regulation of leukocyte activation	50/439	377/18614	0.132626	5.62346	14.095	1.93618e-23	5.18767e-21	3.99872e-21	50
GO:0001906	cell killing	37/439	197/18614	0.187817	7.96362	15.2708	6.74192e-23	1.69349e-20	1.30536e-20	37
GO:1903131	mononuclear cell differentiation	55/439	474/18614	0.116034	4.91994	13.4355	7.43003e-23	1.75655e-20	1.35397e-20	55
GO:0002366	leukocyte activation involved in immune response	44/439	296/18614	0.148649	6.30284	14.2928	9.71974e-23	2.1702e-20	1.67282e-20	44
GO:0002263	cell activation involved in immune response	44/439	300/18614	0.146667	6.2188	14.1626	1.68962e-22	3.574e-20	2.75488e-20	44
GO:0030098	lymphocyte differentiation	51/439	422/18614	0.120853	5.12428	13.3189	4.87765e-22	9.80164e-20	7.55522e-20	51
GO:0051251	positive regulation of lymphocyte activation	45/439	327/18614	0.137615	5.83499	13.7089	7.77537e-22	1.48806e-19	1.14701e-19	45
GO:0002697	regulation of immune effector process	47/439	384/18614	0.122396	5.18969	12.8931	1.3349e-20	2.43861e-18	1.87971e-18	47
GO:0002285	lymphocyte activation involved in immune response	35/439	208/18614	0.168269	7.13477	13.8278	4.38009e-20	7.44903e-18	5.74181e-18	35
GO:1903037	regulation of leukocyte cell-cell adhesion	46/439	378/18614	0.121693	5.1599	12.6989	4.44829e-20	7.44903e-18	5.74181e-18	46
GO:0022407	regulation of cell-cell adhesion	52/439	491/18614	0.105906	4.49052	12.182	7.49847e-20	1.20545e-17	9.29179e-18	52
GO:0002228	natural killer cell mediated immunity	23/439	79/18614	0.291139	12.3446	15.7039	3.03034e-19	4.6842e-17	3.61064e-17	23
GO:0031341	regulation of cell killing	26/439	110/18614	0.236364	10.022	14.7493	4.49922e-19	6.69718e-17	5.16227e-17	26
GO:0030217	T cell differentiation	40/439	300/18614	0.133333	5.65345	12.6284	5.18227e-19	7.43841e-17	5.73362e-17	40
GO:1903039	positive regulation of leukocyte cell-cell adhesion	38/439	273/18614	0.139194	5.90196	12.6807	9.18714e-19	1.27321e-16	9.81407e-17	38
GO:0001910	regulation of leukocyte mediated cytotoxicity	24/439	95/18614	0.252632	10.7118	14.7488	1.97133e-18	2.64092e-16	2.03566e-16	24
GO:0042267	natural killer cell mediated cytotoxicity	22/439	76/18614	0.289474	12.2739	15.3058	2.10574e-18	2.72998e-16	2.10431e-16	22
GO:0050870	positive regulation of T cell activation	36/439	249/18614	0.144578	6.13025	12.6662	2.21409e-18	2.78076e-16	2.14345e-16	36
GO:0048002	antigen processing and presentation of peptide antigen	21/439	71/18614	0.295775	12.5411	15.1422	7.69289e-18	9.36901e-16	7.22175e-16	21
GO:0019882	antigen processing and presentation	25/439	114/18614	0.219298	9.29845	13.8123	1.51317e-17	1.78865e-15	1.37872e-15	25
GO:0022409	positive regulation of cell-cell adhesion	39/439	321/18614	0.121495	5.15151	11.6606	3.80528e-17	4.24649e-15	3.27325e-15	39
GO:0002396	MHC protein complex assembly	13/439	20/18614	0.65	27.5606	18.4701	3.90944e-17	4.24649e-15	3.27325e-15	13
GO:0002501	peptide antigen assembly with MHC protein complex	13/439	20/18614	0.65	27.5606	18.4701	3.90944e-17	4.24649e-15	3.27325e-15	13
GO:0016064	immunoglobulin mediated immune response	27/439	145/18614	0.186207	7.89534	12.9545	6.36728e-17	6.73424e-15	5.19083e-15	27
GO:0002703	regulation of leukocyte mediated immunity	34/439	246/18614	0.138211	5.86029	11.9262	8.28226e-17	8.53498e-15	6.57886e-15	34
GO:0019724	B cell mediated immunity	27/439	148/18614	0.182432	7.7353	12.7851	1.09686e-16	1.10207e-14	8.49487e-15	27
GO:0046631	alpha-beta T cell activation	29/439	175/18614	0.165714	7.02644	12.4484	1.17466e-16	1.15145e-14	8.87555e-15	29
GO:0001819	positive regulation of cytokine production	47/439	489/18614	0.0961145	4.07534	10.7106	2.36666e-16	2.26467e-14	1.74563e-14	47
GO:0002478	antigen processing and presentation of exogenous peptide antigen	16/439	40/18614	0.4	16.9604	15.7045	2.61521e-16	2.44431e-14	1.88411e-14	16
GO:0046651	lymphocyte proliferation	37/439	306/18614	0.120915	5.12691	11.3128	2.96839e-16	2.71136e-14	2.08995e-14	37
GO:0042113	B cell activation	35/439	276/18614	0.126812	5.37693	11.3855	4.41674e-16	3.94464e-14	3.04058e-14	35
GO:0070661	leukocyte proliferation	39/439	348/18614	0.112069	4.75183	10.9803	6.0403e-16	5.27738e-14	4.06787e-14	39
GO:0032943	mononuclear cell proliferation	37/439	313/18614	0.118211	5.01225	11.1257	6.21685e-16	5.31607e-14	4.09769e-14	37
GO:0045785	positive regulation of cell adhesion	46/439	482/18614	0.0954357	4.04656	10.5321	6.60082e-16	5.52681e-14	4.26013e-14	46
GO:0050853	B cell receptor signaling pathway	20/439	77/18614	0.25974	11.0132	13.6837	7.89091e-16	6.47216e-14	4.98882e-14	20
GO:0002699	positive regulation of immune effector process	34/439	267/18614	0.127341	5.39937	11.253	1.03892e-15	8.35081e-14	6.43691e-14	34
GO:0050852	T cell receptor signaling pathway	25/439	140/18614	0.178571	7.57159	12.1299	2.57195e-15	2.0268e-13	1.56228e-13	25
GO:0002706	regulation of lymphocyte mediated immunity	28/439	184/18614	0.152174	6.45231	11.5513	3.85348e-15	2.9783e-13	2.29571e-13	28
GO:0002399	MHC class II protein complex assembly	11/439	16/18614	0.6875	29.1506	17.5073	4.35826e-15	3.24368e-13	2.50027e-13	11
GO:0002503	peptide antigen assembly with MHC class II protein complex	11/439	16/18614	0.6875	29.1506	17.5073	4.35826e-15	3.24368e-13	2.50027e-13	11
GO:0031343	positive regulation of cell killing	19/439	74/18614	0.256757	10.8867	13.2439	5.30899e-15	3.87943e-13	2.99031e-13	19
GO:0019884	antigen processing and presentation of exogenous antigen	16/439	49/18614	0.326531	13.8452	13.9925	1.14676e-14	8.23009e-13	6.34385e-13	16
GO:0002456	T cell mediated immunity	23/439	125/18614	0.184	7.80177	11.8583	1.7384e-14	1.22572e-12	9.44801e-13	23
GO:0001913	T cell mediated cytotoxicity	17/439	59/18614	0.288136	12.2172	13.4117	1.77749e-14	1.23168e-12	9.4939e-13	17
GO:0002715	regulation of natural killer cell mediated immunity	16/439	52/18614	0.307692	13.0464	13.5192	3.32662e-14	2.26605e-12	1.7467e-12	16
GO:1902105	regulation of leukocyte differentiation	35/439	319/18614	0.109718	4.65214	10.2254	3.80559e-14	2.54911e-12	1.96489e-12	35
GO:0002831	regulation of response to biotic stimulus	42/439	463/18614	0.0907127	3.8463	9.63884	7.48139e-14	4.92913e-12	3.79943e-12	42
GO:0019886	antigen processing and presentation of exogenous peptide antigen via MHC class II	13/439	31/18614	0.419355	17.781	14.5326	8.21278e-14	5.32374e-12	4.1036e-12	13
GO:0002705	positive regulation of leukocyte mediated immunity	24/439	148/18614	0.162162	6.87582	11.1536	8.72507e-14	5.56604e-12	4.29037e-12	24
GO:0002381	immunoglobulin production involved in immunoglobulin-mediated immune response	18/439	75/18614	0.24	10.1762	12.3753	1.00325e-13	6.30011e-12	4.8562e-12	18
GO:0045580	regulation of T cell differentiation	26/439	180/18614	0.144444	6.12458	10.7371	1.33869e-13	8.27721e-12	6.38017e-12	26
GO:0042269	regulation of natural killer cell mediated cytotoxicity	15/439	48/18614	0.3125	13.2503	13.2072	1.64466e-13	1.0015e-11	7.71967e-12	15
GO:0030101	natural killer cell activation	20/439	100/18614	0.2	8.48018	11.6564	1.74405e-13	1.04617e-11	8.06401e-12	20
GO:0001912	positive regulation of leukocyte mediated cytotoxicity	17/439	67/18614	0.253731	10.7584	12.4361	1.81609e-13	1.07336e-11	8.2736e-12	17
GO:0002708	positive regulation of lymphocyte mediated immunity	22/439	126/18614	0.174603	7.40333	11.2086	2.00661e-13	1.16878e-11	9.0091e-12	22
GO:0002819	regulation of adaptive immune response	27/439	205/18614	0.131707	5.58451	10.2579	4.40233e-13	2.52757e-11	1.94828e-11	27
GO:0002495	antigen processing and presentation of peptide antigen via MHC class II	13/439	35/18614	0.371429	15.7489	13.5733	5.39487e-13	3.0538e-11	2.35391e-11	13
GO:1903706	regulation of hemopoiesis	38/439	415/18614	0.0915663	3.88249	9.22936	9.20251e-13	5.13679e-11	3.9595e-11	38
GO:0045619	regulation of lymphocyte differentiation	27/439	212/18614	0.127358	5.40012	10.0139	9.96166e-13	5.48437e-11	4.22742e-11	27
GO:0002504	antigen processing and presentation of peptide or polysaccharide antigen via MHC class II	13/439	37/18614	0.351351	14.8976	13.1509	1.24711e-12	6.77313e-11	5.22081e-11	13
GO:0002440	production of molecular mediator of immune response	33/439	328/18614	0.10061	4.26595	9.27448	2.37716e-12	1.27384e-10	9.81894e-11	33
GO:0001911	negative regulation of leukocyte mediated cytotoxicity	11/439	26/18614	0.423077	17.9388	13.4325	6.23038e-12	3.29473e-10	2.53961e-10	11
GO:0002683	negative regulation of immune system process	40/439	487/18614	0.0821355	3.48262	8.6281	7.16091e-12	3.73762e-10	2.88101e-10	40
GO:0070663	regulation of leukocyte proliferation	29/439	268/18614	0.108209	4.58816	9.19542	8.86477e-12	4.56763e-10	3.52078e-10	29
GO:0006968	cellular defense response	14/439	52/18614	0.269231	11.4156	11.689	1.04762e-11	5.32962e-10	4.10814e-10	14
GO:0050670	regulation of lymphocyte proliferation	27/439	239/18614	0.112971	4.79006	9.16505	1.72953e-11	8.59907e-10	6.62827e-10	27
GO:0045088	regulation of innate immune response	34/439	373/18614	0.0911528	3.86496	8.68665	1.73308e-11	8.59907e-10	6.62827e-10	34
GO:0031349	positive regulation of defense response	37/439	441/18614	0.0839002	3.55745	8.44726	2.46876e-11	1.20999e-09	9.32678e-10	37
GO:0032944	regulation of mononuclear cell proliferation	27/439	243/18614	0.111111	4.71121	9.05015	2.54805e-11	1.23381e-09	9.51035e-10	27
GO:0031342	negative regulation of cell killing	11/439	29/18614	0.37931	16.0831	12.6332	2.61739e-11	1.2523e-09	9.65286e-10	11
GO:0002377	immunoglobulin production	25/439	212/18614	0.117925	5.00011	9.10354	3.86873e-11	1.82923e-09	1.40999e-09	25
GO:0002286	T cell activation involved in immune response	19/439	119/18614	0.159664	6.76989	9.81335	4.58908e-11	2.11994e-09	1.63408e-09	19
GO:0046632	alpha-beta T cell differentiation	19/439	119/18614	0.159664	6.76989	9.81335	4.58908e-11	2.11994e-09	1.63408e-09	19
GO:0001914	regulation of T cell mediated cytotoxicity	13/439	50/18614	0.26	11.0242	11.0307	9.39924e-11	4.29268e-09	3.30885e-09	13
GO:0002822	regulation of adaptive immune response based on somatic recombination of immune receptors built from immunoglobulin superfamily domains	23/439	190/18614	0.121053	5.13274	8.8987	1.39454e-10	6.29736e-09	4.85408e-09	23
GO:0046634	regulation of alpha-beta T cell activation	18/439	114/18614	0.157895	6.69488	9.47882	1.80644e-10	8.06675e-09	6.21795e-09	18
GO:0050864	regulation of B cell activation	19/439	130/18614	0.146154	6.19706	9.24133	2.22055e-10	9.80702e-09	7.55937e-09	19
GO:0042100	B cell proliferation	17/439	103/18614	0.165049	6.99821	9.48699	2.84142e-10	1.24127e-08	9.56784e-09	17
GO:0002709	regulation of T cell mediated immunity	16/439	97/18614	0.164948	6.99396	9.19852	9.63149e-10	4.16225e-08	3.20832e-08	16
GO:0050900	leukocyte migration	32/439	393/18614	0.0814249	3.45249	7.63697	1.22028e-09	5.21735e-08	4.02159e-08	32
GO:0019883	antigen processing and presentation of endogenous antigen	10/439	32/18614	0.3125	13.2503	10.779	1.94967e-09	8.24815e-08	6.35777e-08	10
GO:0002483	antigen processing and presentation of endogenous peptide antigen	9/439	25/18614	0.36	15.2643	11.0917	3.04091e-09	1.27307e-07	9.81294e-08	9
GO:0032814	regulation of natural killer cell activation	11/439	43/18614	0.255814	10.8467	10.0464	3.23139e-09	1.33886e-07	1.03201e-07	11
GO:0002698	negative regulation of immune effector process	17/439	122/18614	0.139344	5.90832	8.45326	4.2101e-09	1.72657e-07	1.33086e-07	17
GO:0046629	gamma-delta T cell activation	9/439	26/18614	0.346154	14.6772	10.8461	4.55433e-09	1.84887e-07	1.42514e-07	9
GO:0050777	negative regulation of immune response	21/439	191/18614	0.109948	4.66188	7.90576	5.18889e-09	2.08542e-07	1.60746e-07	21
GO:0002704	negative regulation of leukocyte mediated immunity	13/439	68/18614	0.191176	8.10606	9.12349	5.6497e-09	2.24813e-07	1.73289e-07	13
GO:0002474	antigen processing and presentation of peptide antigen via MHC class I	10/439	36/18614	0.277778	11.778	10.0599	7.05973e-09	2.78167e-07	2.14415e-07	10
GO:0045953	negative regulation of natural killer cell mediated cytotoxicity	8/439	20/18614	0.4	16.9604	11.0988	8.82596e-09	3.44384e-07	2.65455e-07	8
GO:0006909	phagocytosis	23/439	236/18614	0.0974576	4.13229	7.52614	9.95368e-09	3.84652e-07	2.96495e-07	23
GO:0002716	negative regulation of natural killer cell mediated immunity	8/439	21/18614	0.380952	16.1527	10.7976	1.39645e-08	5.3073e-07	4.09094e-07	8
GO:0045582	positive regulation of T cell differentiation	16/439	116/18614	0.137931	5.8484	8.14083	1.40074e-08	5.3073e-07	4.09094e-07	16
GO:0002695	negative regulation of leukocyte activation	21/439	202/18614	0.10396	4.40802	7.56885	1.41299e-08	5.3073e-07	4.09094e-07	21
GO:0050727	regulation of inflammatory response	31/439	414/18614	0.0748792	3.17495	6.95531	1.61661e-08	6.01588e-07	4.63712e-07	31
GO:0051250	negative regulation of lymphocyte activation	19/439	168/18614	0.113095	4.79534	7.67994	1.76301e-08	6.50051e-07	5.01067e-07	19
GO:0001916	positive regulation of T cell mediated cytotoxicity	10/439	40/18614	0.25	10.6002	9.44631	2.16368e-08	7.9053e-07	6.0935e-07	10
GO:0034341	response to type II interferon	17/439	139/18614	0.122302	5.18572	7.69819	3.10972e-08	1.12594e-06	8.67891e-07	17
GO:0042098	T cell proliferation	21/439	213/18614	0.0985915	4.18037	7.25521	3.59043e-08	1.28234e-06	9.88445e-07	21
GO:0002717	positive regulation of natural killer cell mediated immunity	9/439	32/18614	0.28125	11.9253	9.6131	3.60549e-08	1.28234e-06	9.88445e-07	9
GO:0002292	T cell differentiation involved in immune response	13/439	80/18614	0.1625	6.89015	8.20521	4.39025e-08	1.54776e-06	1.19303e-06	13
GO:0002237	response to molecule of bacterial origin	28/439	366/18614	0.0765027	3.24379	6.73779	5.17787e-08	1.80955e-06	1.39483e-06	28
GO:0050671	positive regulation of lymphocyte proliferation	17/439	145/18614	0.117241	4.97114	7.46072	5.85528e-08	2.02865e-06	1.56371e-06	17
GO:0002274	myeloid leukocyte activation	22/439	240/18614	0.0916667	3.88675	6.99546	6.30252e-08	2.16208e-06	1.66656e-06	22
GO:0002707	negative regulation of lymphocyte mediated immunity	11/439	56/18614	0.196429	8.32875	8.53614	6.348e-08	2.16208e-06	1.66656e-06	11
GO:0002821	positive regulation of adaptive immune response	16/439	129/18614	0.124031	5.25903	7.54395	6.49045e-08	2.19203e-06	1.68964e-06	16
GO:0002711	positive regulation of T cell mediated immunity	12/439	69/18614	0.173913	7.37407	8.24387	6.6608e-08	2.23081e-06	1.71954e-06	12
GO:0045621	positive regulation of lymphocyte differentiation	16/439	130/18614	0.123077	5.21857	7.5014	7.24361e-08	2.40333e-06	1.85252e-06	16
GO:0002833	positive regulation of response to biotic stimulus	26/439	327/18614	0.0795107	3.37133	6.72353	7.2955e-08	2.40333e-06	1.85252e-06	26
GO:1902107	positive regulation of leukocyte differentiation	19/439	184/18614	0.103261	4.37835	7.15739	7.7251e-08	2.5014e-06	1.92811e-06	19
GO:1903708	positive regulation of hemopoiesis	19/439	184/18614	0.103261	4.37835	7.15739	7.7251e-08	2.5014e-06	1.92811e-06	19
GO:0019221	cytokine-mediated signaling pathway	33/439	492/18614	0.0670732	2.84396	6.44221	7.77991e-08	2.5014e-06	1.92811e-06	33
GO:0032946	positive regulation of mononuclear cell proliferation	17/439	148/18614	0.114865	4.87037	7.34684	7.93512e-08	2.53105e-06	1.95097e-06	17
GO:0070665	positive regulation of leukocyte proliferation	18/439	166/18614	0.108434	4.59769	7.23613	8.05512e-08	2.5491e-06	1.96487e-06	18
GO:0035710	CD4-positive, alpha-beta T cell activation	15/439	115/18614	0.130435	5.53055	7.57407	8.51497e-08	2.67357e-06	2.06082e-06	15
GO:0050866	negative regulation of cell activation	21/439	225/18614	0.0933333	3.95742	6.93631	9.25595e-08	2.8837e-06	2.22279e-06	21
GO:0046635	positive regulation of alpha-beta T cell activation	12/439	72/18614	0.166667	7.06682	8.0159	1.089e-07	3.36669e-06	2.59509e-06	12
GO:0002702	positive regulation of production of molecular mediator of immune response	16/439	134/18614	0.119403	5.0628	7.3355	1.112e-07	3.41155e-06	2.62966e-06	16
GO:0002700	regulation of production of molecular mediator of immune response	19/439	189/18614	0.100529	4.26253	7.00623	1.18467e-07	3.60697e-06	2.7803e-06	19
GO:0042742	defense response to bacterium	25/439	314/18614	0.0796178	3.37587	6.5988	1.27173e-07	3.82635e-06	2.9494e-06	25
GO:0046637	regulation of alpha-beta T cell differentiation	12/439	73/18614	0.164384	6.97001	7.9428	1.27577e-07	3.82635e-06	2.9494e-06	12
GO:0045954	positive regulation of natural killer cell mediated cytotoxicity	8/439	27/18614	0.296296	12.5632	9.34458	1.34531e-07	4.00505e-06	3.08714e-06	8
GO:0043367	CD4-positive, alpha-beta T cell differentiation	13/439	89/18614	0.146067	6.19339	7.63256	1.61585e-07	4.77506e-06	3.68067e-06	13
GO:0045089	positive regulation of innate immune response	24/439	300/18614	0.08	3.39207	6.49152	2.08365e-07	6.07805e-06	4.68504e-06	24
GO:0002824	positive regulation of adaptive immune response based on somatic recombination of immune receptors built from immunoglobulin superfamily domains	15/439	123/18614	0.121951	5.17084	7.21273	2.09752e-07	6.07805e-06	4.68504e-06	15
GO:0034612	response to tumor necrosis factor	22/439	257/18614	0.0856031	3.62965	6.59731	2.10214e-07	6.07805e-06	4.68504e-06	22
GO:0030888	regulation of B cell proliferation	11/439	65/18614	0.169231	7.17554	7.7513	3.15314e-07	8.98757e-06	6.92773e-06	11
GO:0050854	regulation of antigen receptor-mediated signaling pathway	11/439	65/18614	0.169231	7.17554	7.7513	3.15314e-07	8.98757e-06	6.92773e-06	11
GO:0071674	mononuclear cell migration	19/439	202/18614	0.0940594	3.9882	6.63649	3.36813e-07	9.53275e-06	7.34796e-06	19
GO:0043299	leukocyte degranulation	12/439	81/18614	0.148148	6.28162	7.40355	4.13904e-07	1.16327e-05	8.96666e-06	12
GO:0050871	positive regulation of B cell activation	12/439	83/18614	0.144578	6.13025	7.28	5.43194e-07	1.50615e-05	1.16096e-05	12
GO:0006959	humoral immune response	21/439	250/18614	0.084	3.56168	6.33744	5.43399e-07	1.50615e-05	1.16096e-05	21
GO:0019885	antigen processing and presentation of endogenous peptide antigen via MHC class I	7/439	23/18614	0.304348	12.9046	8.87833	6.84107e-07	1.88317e-05	1.45157e-05	7
GO:0038094	Fc-gamma receptor signaling pathway	8/439	33/18614	0.242424	10.279	8.29139	7.43063e-07	2.03006e-05	1.5648e-05	8
GO:0032496	response to lipopolysaccharide	25/439	345/18614	0.0724638	3.07253	6.03888	7.47573e-07	2.03006e-05	1.5648e-05	25
GO:0071356	cellular response to tumor necrosis factor	20/439	235/18614	0.0851064	3.60859	6.25434	8.23903e-07	2.22233e-05	1.713e-05	20
GO:0097530	granulocyte migration	16/439	156/18614	0.102564	4.34881	6.52776	9.03302e-07	2.42025e-05	1.86556e-05	16
GO:0002287	alpha-beta T cell activation involved in immune response	11/439	72/18614	0.152778	6.47792	7.2378	9.18018e-07	2.42731e-05	1.871e-05	11
GO:0002293	alpha-beta T cell differentiation involved in immune response	11/439	72/18614	0.152778	6.47792	7.2378	9.18018e-07	2.42731e-05	1.871e-05	11
GO:0072676	lymphocyte migration	14/439	122/18614	0.114754	4.86568	6.65759	1.12706e-06	2.96056e-05	2.28204e-05	14
GO:2001235	positive regulation of apoptotic signaling pathway	15/439	140/18614	0.107143	4.54295	6.53962	1.1353e-06	2.96284e-05	2.28379e-05	15
GO:0031348	negative regulation of defense response	22/439	284/18614	0.0774648	3.28458	6.02958	1.1539e-06	2.99195e-05	2.30623e-05	22
GO:0002312	B cell activation involved in immune response	12/439	89/18614	0.134831	5.71698	6.93239	1.17185e-06	3.01902e-05	2.3271e-05	12
GO:2000106	regulation of leukocyte apoptotic process	12/439	90/18614	0.133333	5.65345	6.87753	1.3237e-06	3.38849e-05	2.61189e-05	12
GO:0002832	negative regulation of response to biotic stimulus	14/439	125/18614	0.112	4.7489	6.5359	1.51408e-06	3.85133e-05	2.96865e-05	14
GO:0009615	response to virus	27/439	408/18614	0.0661765	2.80594	5.73231	1.57252e-06	3.97482e-05	3.06384e-05	27
GO:0042129	regulation of T cell proliferation	17/439	183/18614	0.0928962	3.93888	6.20921	1.66281e-06	4.17676e-05	3.2195e-05	17
GO:0032729	positive regulation of type II interferon production	11/439	77/18614	0.142857	6.05727	6.91107	1.82582e-06	4.55776e-05	3.51318e-05	11
GO:0022408	negative regulation of cell-cell adhesion	18/439	205/18614	0.0878049	3.72301	6.09276	1.86753e-06	4.6331e-05	3.57125e-05	18
GO:0043368	positive T cell selection	8/439	38/18614	0.210526	8.92651	7.60153	2.36019e-06	5.81939e-05	4.48566e-05	8
GO:0002428	antigen processing and presentation of peptide antigen via MHC class Ib	6/439	18/18614	0.333333	14.1336	8.66393	2.42715e-06	5.94799e-05	4.58478e-05	6
GO:0045058	T cell selection	9/439	51/18614	0.176471	7.48251	7.20456	2.62906e-06	6.40371e-05	4.93606e-05	9
GO:0032612	interleukin-1 production	14/439	131/18614	0.10687	4.5314	6.30375	2.66091e-06	6.40371e-05	4.93606e-05	14
GO:0032652	regulation of interleukin-1 production	14/439	131/18614	0.10687	4.5314	6.30375	2.66091e-06	6.40371e-05	4.93606e-05	14
GO:0051651	maintenance of location in cell	19/439	233/18614	0.0815451	3.45759	5.86685	2.92665e-06	6.96995e-05	5.37252e-05	19
GO:0043320	natural killer cell degranulation	5/439	11/18614	0.454545	19.2731	9.42153	2.93088e-06	6.96995e-05	5.37252e-05	5
GO:0043123	positive regulation of I-kappaB kinase/NF-kappaB signaling	17/439	192/18614	0.0885417	3.75425	5.96195	3.21492e-06	7.60044e-05	5.85851e-05	17
GO:0032930	positive regulation of superoxide anion generation	6/439	19/18614	0.315789	13.3898	8.3974	3.47694e-06	8.12768e-05	6.26492e-05	6
GO:0030183	B cell differentiation	15/439	153/18614	0.0980392	4.15695	6.09382	3.48393e-06	8.12768e-05	6.26492e-05	15
GO:0043122	regulation of I-kappaB kinase/NF-kappaB signaling	20/439	258/18614	0.0775194	3.28689	5.7487	3.49861e-06	8.12768e-05	6.26492e-05	20
GO:0002639	positive regulation of immunoglobulin production	9/439	53/18614	0.169811	7.20015	7.02495	3.67319e-06	8.48423e-05	6.53975e-05	9
GO:0071219	cellular response to molecule of bacterial origin	19/439	237/18614	0.0801688	3.39923	5.77713	3.75822e-06	8.63102e-05	6.6529e-05	19
GO:0071887	leukocyte apoptotic process	13/439	117/18614	0.111111	4.71121	6.25837	3.91324e-06	8.93598e-05	6.88797e-05	13
GO:0032609	type II interferon production	13/439	118/18614	0.110169	4.67129	6.21761	4.30499e-06	9.72008e-05	7.49236e-05	13
GO:0032649	regulation of type II interferon production	13/439	118/18614	0.110169	4.67129	6.21761	4.30499e-06	9.72008e-05	7.49236e-05	13
GO:0042093	T-helper cell differentiation	10/439	69/18614	0.144928	6.14506	6.65434	4.71364e-06	0.000105833	8.15774e-05	10
GO:0043370	regulation of CD4-positive, alpha-beta T cell differentiation	9/439	55/18614	0.163636	6.93833	6.85444	5.05501e-06	0.000112867	8.69993e-05	9
GO:0033077	T cell differentiation in thymus	11/439	86/18614	0.127907	5.42337	6.38987	5.52701e-06	0.000122724	9.45972e-05	11
GO:0002294	CD4-positive, alpha-beta T cell differentiation involved in immune response	10/439	71/18614	0.140845	5.97196	6.52334	6.13752e-06	0.000134791	0.000103898	10
GO:0072678	T cell migration	10/439	71/18614	0.140845	5.97196	6.52334	6.13752e-06	0.000134791	0.000103898	10
GO:0071222	cellular response to lipopolysaccharide	18/439	224/18614	0.0803571	3.40722	5.63315	6.53523e-06	0.000142745	0.00011003	18
GO:0007249	I-kappaB kinase/NF-kappaB signaling	21/439	293/18614	0.0716724	3.03897	5.46731	6.8345e-06	0.000148199	0.000114233	21
GO:0042102	positive regulation of T cell proliferation	12/439	105/18614	0.114286	4.84582	6.14179	6.85865e-06	0.000148199	0.000114233	12
GO:0006754	ATP biosynthetic process	12/439	106/18614	0.113208	4.8001	6.09778	7.57184e-06	0.000162734	0.000125437	12
GO:0070486	leukocyte aggregation	5/439	13/18614	0.384615	16.308	8.58077	7.85139e-06	0.000167844	0.000129377	5
GO:0032928	regulation of superoxide anion generation	6/439	22/18614	0.272727	11.5639	7.70505	9.00378e-06	0.000190454	0.000146804	6
GO:0045061	thymic T cell selection	6/439	22/18614	0.272727	11.5639	7.70505	9.00378e-06	0.000190454	0.000146804	6
GO:0042116	macrophage activation	12/439	109/18614	0.110092	4.66799	5.96898	1.01165e-05	0.00021287	0.000164083	12
GO:1990266	neutrophil migration	13/439	128/18614	0.101562	4.30634	5.83357	1.05873e-05	0.000220528	0.000169986	13
GO:0045620	negative regulation of lymphocyte differentiation	9/439	60/18614	0.15	6.36014	6.46303	1.05902e-05	0.000220528	0.000169986	9
GO:0002444	myeloid leukocyte mediated immunity	12/439	110/18614	0.109091	4.62555	5.92708	1.1117e-05	0.000230304	0.000177521	12
GO:0002637	regulation of immunoglobulin production	10/439	76/18614	0.131579	5.57907	6.21664	1.14239e-05	0.00023545	0.000181488	10
GO:0019835	cytolysis	6/439	23/18614	0.26087	11.0611	7.50346	1.19401e-05	0.000243472	0.000187671	6
GO:0045059	positive thymic T cell selection	5/439	14/18614	0.357143	15.1432	8.22731	1.19769e-05	0.000243472	0.000187671	5
GO:0002323	natural killer cell activation involved in immune response	7/439	34/18614	0.205882	8.7296	7.01095	1.19949e-05	0.000243472	0.000187671	7
GO:2000514	regulation of CD4-positive, alpha-beta T cell activation	10/439	77/18614	0.12987	5.50661	6.15856	1.28565e-05	0.000259649	0.000200141	10
GO:0019646	aerobic electron transport chain	11/439	94/18614	0.117021	4.96181	5.98467	1.31742e-05	0.000264735	0.000204061	11
GO:0032611	interleukin-1 beta production	12/439	112/18614	0.107143	4.54295	5.84478	1.33805e-05	0.00026622	0.000205205	12
GO:0032651	regulation of interleukin-1 beta production	12/439	112/18614	0.107143	4.54295	5.84478	1.33805e-05	0.00026622	0.000205205	12
GO:0050868	negative regulation of T cell activation	13/439	131/18614	0.0992366	4.20772	5.72598	1.36247e-05	0.000268419	0.000206901	13
GO:0071621	granulocyte chemotaxis	13/439	131/18614	0.0992366	4.20772	5.72598	1.36247e-05	0.000268419	0.000206901	13
GO:0042274	ribosomal small subunit biogenesis	10/439	78/18614	0.128205	5.43601	6.10148	1.44411e-05	0.000281741	0.00021717	10
GO:0045824	negative regulation of innate immune response	10/439	78/18614	0.128205	5.43601	6.10148	1.44411e-05	0.000281741	0.00021717	10
GO:0031334	positive regulation of protein-containing complex assembly	16/439	195/18614	0.0820513	3.47905	5.40845	1.63479e-05	0.000317403	0.000244658	16
GO:0050729	positive regulation of inflammatory response	14/439	154/18614	0.0909091	3.85463	5.52837	1.75053e-05	0.000336162	0.000259118	14
GO:0071216	cellular response to biotic stimulus	19/439	264/18614	0.0719697	3.05158	5.21766	1.76129e-05	0.000336162	0.000259118	19
GO:0002468	dendritic cell antigen processing and presentation	5/439	15/18614	0.333333	14.1336	7.90841	1.76179e-05	0.000336162	0.000259118	5
GO:0060326	cell chemotaxis	21/439	312/18614	0.0673077	2.85391	5.13239	1.7746e-05	0.000336162	0.000259118	21
GO:0097529	myeloid leukocyte migration	18/439	241/18614	0.0746888	3.16687	5.26205	1.77838e-05	0.000336162	0.000259118	18
GO:0034109	homotypic cell-cell adhesion	11/439	97/18614	0.113402	4.80835	5.84441	1.7816e-05	0.000336162	0.000259118	11
GO:0032615	interleukin-12 production	9/439	64/18614	0.140625	5.96263	6.18063	1.81532e-05	0.000339338	0.000261566	9
GO:0032655	regulation of interleukin-12 production	9/439	64/18614	0.140625	5.96263	6.18063	1.81532e-05	0.000339338	0.000261566	9
GO:0044403	biological process involved in symbiotic interaction	21/439	313/18614	0.0670927	2.84479	5.11546	1.86153e-05	0.000346366	0.000266983	21
GO:0071346	cellular response to type II interferon	12/439	116/18614	0.103448	4.3863	5.68585	1.91425e-05	0.000354533	0.000273278	12
GO:0007015	actin filament organization	26/439	442/18614	0.0588235	2.49417	4.94098	1.9923e-05	0.000367296	0.000283116	26
GO:0002475	antigen processing and presentation via MHC class Ib	6/439	25/18614	0.24	10.1762	7.13525	2.01259e-05	0.000369343	0.000284694	6
GO:0045581	negative regulation of T cell differentiation	8/439	50/18614	0.16	6.78415	6.3649	2.02281e-05	0.00036953	0.000284839	8
GO:0009206	purine ribonucleoside triphosphate biosynthetic process	12/439	117/18614	0.102564	4.34881	5.64724	2.0883e-05	0.000379768	0.00029273	12
GO:0009145	purine nucleoside triphosphate biosynthetic process	12/439	118/18614	0.101695	4.31196	5.60906	2.27597e-05	0.000412033	0.0003176	12
GO:0030099	myeloid cell differentiation	25/439	421/18614	0.0593824	2.51787	4.89583	2.45699e-05	0.000442809	0.000341322	25
GO:0002718	regulation of cytokine production involved in immune response	12/439	119/18614	0.10084	4.27572	5.5713	2.47816e-05	0.000444631	0.000342727	12
GO:0002486	antigen processing and presentation of endogenous peptide antigen via MHC class I via ER pathway, TAP-independent	5/439	16/18614	0.3125	13.2503	7.61862	2.51306e-05	0.000447021	0.000344569	5
GO:0051851	modulation by host of symbiont process	10/439	83/18614	0.120482	5.10854	5.83016	2.51373e-05	0.000447021	0.000344569	10
GO:0050857	positive regulation of antigen receptor-mediated signaling pathway	6/439	26/18614	0.230769	9.78483	6.96637	2.56458e-05	0.000452063	0.000348456	6
GO:0051238	sequestering of metal ion	6/439	26/18614	0.230769	9.78483	6.96637	2.56458e-05	0.000452063	0.000348456	6
GO:0050764	regulation of phagocytosis	11/439	101/18614	0.108911	4.61792	5.6661	2.61657e-05	0.000459214	0.000353968	11
GO:0046638	positive regulation of alpha-beta T cell differentiation	8/439	52/18614	0.153846	6.52322	6.19847	2.72094e-05	0.000475454	0.000366486	8
GO:0051235	maintenance of location	22/439	347/18614	0.0634006	2.68824	4.93366	2.82579e-05	0.000491638	0.000378961	22
GO:0042773	ATP synthesis coupled electron transport	11/439	102/18614	0.107843	4.57265	5.62298	2.8717e-05	0.000495337	0.000381812	11
GO:0042775	mitochondrial ATP synthesis coupled electron transport	11/439	102/18614	0.107843	4.57265	5.62298	2.8717e-05	0.000495337	0.000381812	11
GO:0002685	regulation of leukocyte migration	17/439	227/18614	0.0748899	3.1754	5.12507	2.92769e-05	0.000501071	0.000386232	17
GO:0002367	cytokine production involved in immune response	12/439	121/18614	0.0991736	4.20505	5.49701	2.92988e-05	0.000501071	0.000386232	12
GO:0071675	regulation of mononuclear cell migration	12/439	122/18614	0.0983607	4.17058	5.46047	3.18141e-05	0.000541784	0.000417614	12
GO:0002710	negative regulation of T cell mediated immunity	6/439	27/18614	0.222222	9.42242	6.8064	3.23207e-05	0.000545784	0.000420697	6
GO:0042832	defense response to protozoan	6/439	27/18614	0.222222	9.42242	6.8064	3.23207e-05	0.000545784	0.000420697	6
GO:0009201	ribonucleoside triphosphate biosynthetic process	12/439	123/18614	0.097561	4.13667	5.42432	3.45149e-05	0.000580399	0.000447379	12
GO:0002476	antigen processing and presentation of endogenous peptide antigen via MHC class Ib	5/439	17/18614	0.294118	12.4709	7.35364	3.49138e-05	0.000582235	0.000448794	5
GO:0002484	antigen processing and presentation of endogenous peptide antigen via MHC class I via ER pathway	5/439	17/18614	0.294118	12.4709	7.35364	3.49138e-05	0.000582235	0.000448794	5
GO:0038093	Fc receptor signaling pathway	8/439	54/18614	0.148148	6.28162	6.04057	3.61025e-05	0.000598301	0.000461178	8
GO:1901654	response to ketone	16/439	208/18614	0.0769231	3.26161	5.09768	3.6175e-05	0.000598301	0.000461178	16
GO:2000379	positive regulation of reactive oxygen species metabolic process	9/439	70/18614	0.128571	5.45155	5.79911	3.78392e-05	0.000623261	0.000480417	9
GO:2001233	regulation of apoptotic signaling pathway	23/439	381/18614	0.0603675	2.55964	4.78035	4.01676e-05	0.000658752	0.000507774	23
GO:0002418	immune response to tumor cell	6/439	28/18614	0.214286	9.08591	6.65454	4.03217e-05	0.000658752	0.000507774	6
GO:0030593	neutrophil chemotaxis	11/439	107/18614	0.102804	4.35897	5.41544	4.49523e-05	0.00073143	0.000563795	11
GO:0002687	positive regulation of leukocyte migration	13/439	147/18614	0.0884354	3.74974	5.20182	4.64623e-05	0.000752688	0.000580181	13
GO:0071706	tumor necrosis factor superfamily cytokine production	15/439	190/18614	0.0789474	3.34744	5.05455	4.68206e-05	0.000752688	0.000580181	15
GO:1903555	regulation of tumor necrosis factor superfamily cytokine production	15/439	190/18614	0.0789474	3.34744	5.05455	4.68206e-05	0.000752688	0.000580181	15
GO:0071677	positive regulation of mononuclear cell migration	9/439	72/18614	0.125	5.30011	5.68161	4.7507e-05	0.000760679	0.000586341	9
GO:0001562	response to protozoan	6/439	29/18614	0.206897	8.7726	6.5101	4.98352e-05	0.000794793	0.000612636	6
GO:0072659	protein localization to plasma membrane	19/439	285/18614	0.0666667	2.82673	4.82981	5.04026e-05	0.000800665	0.000617162	19
GO:1902106	negative regulation of leukocyte differentiation	11/439	109/18614	0.100917	4.27899	5.33596	5.33724e-05	0.000841192	0.000648401	11
GO:1903557	positive regulation of tumor necrosis factor superfamily cytokine production	11/439	109/18614	0.100917	4.27899	5.33596	5.33724e-05	0.000841192	0.000648401	11
GO:0007162	negative regulation of cell adhesion	20/439	312/18614	0.0641026	2.71801	4.75616	5.57185e-05	0.000874736	0.000674257	20
GO:0001915	negative regulation of T cell mediated cytotoxicity	4/439	10/18614	0.4	16.9604	7.8459	5.72549e-05	0.000893027	0.000688356	4
GO:1903038	negative regulation of leukocyte cell-cell adhesion	13/439	150/18614	0.0866667	3.67475	5.11174	5.73279e-05	0.000893027	0.000688356	13
GO:0042554	superoxide anion generation	7/439	43/18614	0.162791	6.90247	6.02218	5.98356e-05	0.000928492	0.000715693	7
GO:0030595	leukocyte chemotaxis	17/439	241/18614	0.0705394	2.99094	4.8348	6.21747e-05	0.000961077	0.00074081	17
GO:0032102	negative regulation of response to external stimulus	25/439	446/18614	0.0560538	2.37673	4.57369	6.30048e-05	0.000970177	0.000747825	25
GO:0070228	regulation of lymphocyte apoptotic process	8/439	59/18614	0.135593	5.74928	5.6784	6.94242e-05	0.00106148	0.000818199	8
GO:0002347	response to tumor cell	7/439	44/18614	0.159091	6.7456	5.93006	6.97262e-05	0.00106148	0.000818199	7
GO:2000516	positive regulation of CD4-positive, alpha-beta T cell activation	7/439	44/18614	0.159091	6.7456	5.93006	6.97262e-05	0.00106148	0.000818199	7
GO:0051098	regulation of binding	22/439	369/18614	0.0596206	2.52797	4.60743	7.07567e-05	0.0010731	0.000827157	22
GO:0015986	proton motive force-driven ATP synthesis	9/439	76/18614	0.118421	5.02116	5.45921	7.31835e-05	0.00110159	0.000849119	9
GO:0150076	neuroinflammatory response	9/439	76/18614	0.118421	5.02116	5.45921	7.31835e-05	0.00110159	0.000849119	9
GO:0030168	platelet activation	12/439	133/18614	0.0902256	3.82565	5.08258	7.44949e-05	0.00111715	0.00086111	12
GO:1990778	protein localization to cell periphery	21/439	345/18614	0.0608696	2.58093	4.60645	7.68254e-05	0.00114781	0.000884747	21
GO:0042255	ribosome assembly	8/439	60/18614	0.133333	5.65345	5.61094	7.84756e-05	0.00116812	0.000900404	8
GO:0009142	nucleoside triphosphate biosynthetic process	12/439	134/18614	0.0895522	3.7971	5.05024	8.01106e-05	0.00118806	0.000915772	12
GO:0030890	positive regulation of B cell proliferation	7/439	45/18614	0.155556	6.5957	5.84076	8.0912e-05	0.00119116	0.000918157	7
GO:0031295	T cell costimulation	7/439	45/18614	0.155556	6.5957	5.84076	8.0912e-05	0.00119116	0.000918157	7
GO:0045655	regulation of monocyte differentiation	5/439	20/18614	0.25	10.6002	6.67595	8.25087e-05	0.00121023	0.000932858	5
GO:1903707	negative regulation of hemopoiesis	11/439	115/18614	0.0956522	4.05574	5.10851	8.72324e-05	0.00127486	0.000982679	11
GO:0045060	negative thymic T cell selection	4/439	11/18614	0.363636	15.4185	7.4341	8.82971e-05	0.00128382	0.000989586	4
GO:0002820	negative regulation of adaptive immune response	8/439	61/18614	0.131148	5.56078	5.54498	8.84844e-05	0.00128382	0.000989586	8
GO:0002690	positive regulation of leukocyte chemotaxis	10/439	96/18614	0.104167	4.41676	5.21623	8.88094e-05	0.0012839	0.000989648	10
GO:0034694	response to prostaglandin	6/439	32/18614	0.1875	7.95017	6.11544	8.95464e-05	0.00128531	0.000990734	6
GO:0035456	response to interferon-beta	6/439	32/18614	0.1875	7.95017	6.11544	8.95464e-05	0.00128531	0.000990734	6
GO:0006887	exocytosis	21/439	351/18614	0.0598291	2.53681	4.51741	9.79907e-05	0.00140151	0.0010803	21
GO:0032233	positive regulation of actin filament bundle assembly	8/439	62/18614	0.129032	5.47109	5.48046	9.9528e-05	0.00141845	0.00109336	8
GO:0010720	positive regulation of cell development	24/439	432/18614	0.0555556	2.35561	4.43055	0.000101016	0.00143456	0.00110578	24
GO:0002275	myeloid cell activation involved in immune response	10/439	98/18614	0.102041	4.32662	5.13152	0.000105756	0.00149244	0.00115039	10
GO:0045063	T-helper 1 cell differentiation	5/439	21/18614	0.238095	10.0955	6.48131	0.000106205	0.00149244	0.00115039	5
GO:0099515	actin filament-based transport	5/439	21/18614	0.238095	10.0955	6.48131	0.000106205	0.00149244	0.00115039	5
GO:0072677	eosinophil migration	6/439	33/18614	0.181818	7.70926	5.99515	0.000107285	0.00149744	0.00115425	6
GO:0001774	microglial cell activation	7/439	47/18614	0.148936	6.31503	5.67005	0.000107679	0.00149744	0.00115425	7
GO:0031294	lymphocyte costimulation	7/439	47/18614	0.148936	6.31503	5.67005	0.000107679	0.00149744	0.00115425	7
GO:0002720	positive regulation of cytokine production involved in immune response	9/439	80/18614	0.1125	4.7701	5.2519	0.000109641	0.00151425	0.0011672	9
GO:0070227	lymphocyte apoptotic process	9/439	80/18614	0.1125	4.7701	5.2519	0.000109641	0.00151425	0.0011672	9
GO:2001244	positive regulation of intrinsic apoptotic signaling pathway	8/439	63/18614	0.126984	5.38424	5.41732	0.000111688	0.00153724	0.00118492	8
GO:0036230	granulocyte activation	7/439	48/18614	0.145833	6.18347	5.58837	0.000123533	0.00168871	0.00130168	7
GO:0046596	regulation of viral entry into host cell	7/439	48/18614	0.145833	6.18347	5.58837	0.000123533	0.00168871	0.00130168	7
GO:0043372	positive regulation of CD4-positive, alpha-beta T cell differentiation	6/439	34/18614	0.176471	7.48251	5.87981	0.000127705	0.00173394	0.00133654	6
GO:0090322	regulation of superoxide metabolic process	6/439	34/18614	0.176471	7.48251	5.87981	0.000127705	0.00173394	0.00133654	6
GO:0042060	wound healing	24/439	439/18614	0.0546697	2.31805	4.34339	0.000129032	0.00174606	0.00134589	24
GO:0043383	negative T cell selection	4/439	12/18614	0.333333	14.1336	7.07292	0.000129982	0.0017469	0.00134653	4
GO:0043410	positive regulation of MAPK cascade	26/439	495/18614	0.0525253	2.22712	4.30056	0.00013014	0.0017469	0.00134653	26
GO:0032640	tumor necrosis factor production	14/439	185/18614	0.0756757	3.20872	4.69222	0.000130833	0.0017469	0.00134653	14
GO:0032680	regulation of tumor necrosis factor production	14/439	185/18614	0.0756757	3.20872	4.69222	0.000130833	0.0017469	0.00134653	14
GO:0002223	stimulatory C-type lectin receptor signaling pathway	5/439	22/18614	0.227273	9.63657	6.29931	0.000134793	0.00178202	0.00137361	5
GO:1990840	response to lectin	5/439	22/18614	0.227273	9.63657	6.29931	0.000134793	0.00178202	0.00137361	5
GO:1990858	cellular response to lectin	5/439	22/18614	0.227273	9.63657	6.29931	0.000134793	0.00178202	0.00137361	5
GO:2000116	regulation of cysteine-type endopeptidase activity	16/439	234/18614	0.0683761	2.89921	4.54371	0.000145938	0.00192303	0.00148229	16
GO:0050921	positive regulation of chemotaxis	12/439	143/18614	0.0839161	3.55812	4.77251	0.000149329	0.00196129	0.00151178	12
GO:0032633	interleukin-4 production	6/439	35/18614	0.171429	7.26873	5.76907	0.000151087	0.00197149	0.00151965	6
GO:0032673	regulation of interleukin-4 production	6/439	35/18614	0.171429	7.26873	5.76907	0.000151087	0.00197149	0.00151965	6
GO:0002761	regulation of myeloid leukocyte differentiation	11/439	123/18614	0.0894309	3.79195	4.82818	0.000159698	0.00207711	0.00160106	11
GO:0002269	leukocyte activation involved in inflammatory response	7/439	50/18614	0.14	5.93613	5.43174	0.000160929	0.00208637	0.0016082	7
GO:0050855	regulation of B cell receptor signaling pathway	5/439	23/18614	0.217391	9.21759	6.12859	0.000168919	0.00218292	0.00168262	5
GO:0022904	respiratory electron transport chain	11/439	124/18614	0.0887097	3.76137	4.7948	0.000171602	0.00221048	0.00170386	11
GO:0042776	proton motive force-driven mitochondrial ATP synthesis	8/439	67/18614	0.119403	5.0628	5.1776	0.000173274	0.00222488	0.00171497	8
GO:0006120	mitochondrial electron transport, NADH to ubiquinone	7/439	51/18614	0.137255	5.81973	5.35658	0.000182793	0.00233963	0.00180342	7
GO:0042492	gamma-delta T cell differentiation	4/439	13/18614	0.307692	13.0464	6.75251	0.000184263	0.00235096	0.00181215	4
GO:0032760	positive regulation of tumor necrosis factor production	10/439	105/18614	0.0952381	4.03818	4.85199	0.000188215	0.00239379	0.00184516	10
GO:2000401	regulation of lymphocyte migration	8/439	68/18614	0.117647	4.98834	5.12065	0.000192392	0.00243919	0.00188016	8
GO:0008154	actin polymerization or depolymerization	14/439	192/18614	0.0729167	3.09173	4.52785	0.000193209	0.00244185	0.0018822	14
GO:0006119	oxidative phosphorylation	12/439	148/18614	0.0810811	3.43791	4.6277	0.000206335	0.00259956	0.00200377	12
GO:0001818	negative regulation of cytokine production	21/439	371/18614	0.0566038	2.40005	4.23337	0.000210706	0.00264633	0.00203982	21
GO:0016032	viral process	23/439	426/18614	0.0539906	2.28925	4.18363	0.000212735	0.0026635	0.00205306	23
GO:0018212	peptidyl-tyrosine modification	21/439	372/18614	0.0564516	2.3936	4.21965	0.000218546	0.00272775	0.00210258	21
GO:0110053	regulation of actin filament organization	17/439	268/18614	0.0634328	2.68961	4.32999	0.000224834	0.00279691	0.0021559	17
GO:0032956	regulation of actin cytoskeleton organization	20/439	346/18614	0.0578035	2.45092	4.23389	0.000225479	0.00279691	0.0021559	20
GO:0002335	mature B cell differentiation	6/439	38/18614	0.157895	6.69488	5.46139	0.000242076	0.00297525	0.00229336	6
GO:0002369	T cell cytokine production	6/439	38/18614	0.157895	6.69488	5.46139	0.000242076	0.00297525	0.00229336	6
GO:0002724	regulation of T cell cytokine production	6/439	38/18614	0.157895	6.69488	5.46139	0.000242076	0.00297525	0.00229336	6
GO:0031579	membrane raft organization	5/439	25/18614	0.2	8.48018	5.81644	0.00025655	0.00313397	0.0024157	5
GO:0043302	positive regulation of leukocyte degranulation	5/439	25/18614	0.2	8.48018	5.81644	0.00025655	0.00313397	0.0024157	5
GO:1905475	regulation of protein localization to membrane	13/439	175/18614	0.0742857	3.14978	4.44066	0.000270661	0.00329632	0.00254085	13
GO:0052372	modulation by symbiont of entry into host	7/439	55/18614	0.127273	5.39648	5.07472	0.000295489	0.00357701	0.00275721	7
GO:0061900	glial cell activation	7/439	55/18614	0.127273	5.39648	5.07472	0.000295489	0.00357701	0.00275721	7
GO:1901214	regulation of neuron death	19/439	327/18614	0.058104	2.46366	4.14999	0.000301309	0.00363652	0.00280308	19
GO:0022900	electron transport chain	13/439	177/18614	0.0734463	3.11419	4.39227	0.000302335	0.00363798	0.0028042	13
GO:0097193	intrinsic apoptotic signaling pathway	18/439	301/18614	0.0598007	2.5356	4.17432	0.000305504	0.00366513	0.00282513	18
GO:0043393	regulation of protein binding	14/439	201/18614	0.0696517	2.9533	4.3272	0.000309832	0.00370423	0.00285526	14
GO:0032816	positive regulation of natural killer cell activation	5/439	26/18614	0.192308	8.15402	5.67314	0.000311528	0.00370423	0.00285526	5
GO:0033622	integrin activation	5/439	26/18614	0.192308	8.15402	5.67314	0.000311528	0.00370423	0.00285526	5
GO:0050766	positive regulation of phagocytosis	8/439	73/18614	0.109589	4.64668	4.85171	0.000315797	0.00373291	0.00287737	8
GO:0070527	platelet aggregation	8/439	73/18614	0.109589	4.64668	4.85171	0.000315797	0.00373291	0.00287737	8
GO:0007229	integrin-mediated signaling pathway	10/439	112/18614	0.0892857	3.7858	4.59571	0.000319095	0.00374158	0.00288406	10
GO:0032635	interleukin-6 production	13/439	178/18614	0.0730337	3.0967	4.36833	0.000319324	0.00374158	0.00288406	13
GO:0032675	regulation of interleukin-6 production	13/439	178/18614	0.0730337	3.0967	4.36833	0.000319324	0.00374158	0.00288406	13
GO:0002823	negative regulation of adaptive immune response based on somatic recombination of immune receptors built from immunoglobulin superfamily domains	7/439	56/18614	0.125	5.30011	5.00855	0.000330944	0.00385526	0.00297168	7
GO:2000107	negative regulation of leukocyte apoptotic process	7/439	56/18614	0.125	5.30011	5.00855	0.000330944	0.00385526	0.00297168	7
GO:0002573	myeloid leukocyte differentiation	15/439	227/18614	0.0660793	2.80182	4.24495	0.000336923	0.00391357	0.00301663	15
GO:0045123	cellular extravasation	8/439	74/18614	0.108108	4.58388	4.80085	0.000346902	0.00401786	0.00309702	8
GO:0045055	regulated exocytosis	15/439	228/18614	0.0657895	2.78953	4.22539	0.000353047	0.00407728	0.00314282	15
GO:2000403	positive regulation of lymphocyte migration	6/439	41/18614	0.146341	6.20501	5.18532	0.000371454	0.00427758	0.00329721	6
GO:2000108	positive regulation of leukocyte apoptotic process	5/439	27/18614	0.185185	7.85202	5.53731	0.000374984	0.00430588	0.00331903	5
GO:0051208	sequestering of calcium ion	11/439	137/18614	0.080292	3.40445	4.39	0.000408987	0.00468296	0.00360968	11
GO:0052548	regulation of endopeptidase activity	19/439	336/18614	0.0565476	2.39767	4.01803	0.000422037	0.00479619	0.00369696	19
GO:0002714	positive regulation of B cell mediated immunity	6/439	42/18614	0.142857	6.05727	5.09935	0.000424843	0.00479619	0.00369696	6
GO:0002891	positive regulation of immunoglobulin mediated immune response	6/439	42/18614	0.142857	6.05727	5.09935	0.000424843	0.00479619	0.00369696	6
GO:0042119	neutrophil activation	6/439	42/18614	0.142857	6.05727	5.09935	0.000424843	0.00479619	0.00369696	6
GO:0045622	regulation of T-helper cell differentiation	6/439	42/18614	0.142857	6.05727	5.09935	0.000424843	0.00479619	0.00369696	6
GO:0002218	activation of innate immune response	15/439	233/18614	0.0643777	2.72967	4.12915	0.000443989	0.00499829	0.00385275	15
GO:0036037	CD8-positive, alpha-beta T cell activation	5/439	28/18614	0.178571	7.57159	5.40829	0.000447736	0.0050264	0.00387441	5
GO:0002758	innate immune response-activating signaling pathway	14/439	209/18614	0.0669856	2.84025	4.15801	0.000459746	0.00514685	0.00396726	14
GO:0010959	regulation of metal ion transport	22/439	423/18614	0.0520095	2.20525	3.89692	0.000483218	0.00539459	0.00415821	22
GO:0051702	biological process involved in interaction with symbiont	10/439	118/18614	0.0847458	3.5933	4.39195	0.000484952	0.00539895	0.00416158	10
GO:0002886	regulation of myeloid leukocyte mediated immunity	7/439	60/18614	0.116667	4.94677	4.75885	0.000508345	0.00564376	0.00435028	7
GO:0072593	reactive oxygen species metabolic process	15/439	237/18614	0.0632911	2.6836	4.05396	0.000530537	0.00587391	0.00452768	15
GO:0018108	peptidyl-tyrosine phosphorylation	20/439	370/18614	0.0540541	2.29194	3.9011	0.000533665	0.00589231	0.00454186	20
GO:0050856	regulation of T cell receptor signaling pathway	6/439	44/18614	0.136364	5.78194	4.93546	0.00054945	0.00604998	0.0046634	6
GO:0050792	regulation of viral process	12/439	165/18614	0.0727273	3.0837	4.17825	0.000558034	0.00612771	0.00472331	12
GO:0034113	heterotypic cell-cell adhesion	7/439	61/18614	0.114754	4.86568	4.69988	0.000562772	0.00614614	0.00473752	7
GO:0043903	regulation of biological process involved in symbiotic interaction	7/439	61/18614	0.114754	4.86568	4.69988	0.000562772	0.00614614	0.00473752	7
GO:0033631	cell-cell adhesion mediated by integrin	4/439	17/18614	0.235294	9.97668	5.75469	0.000569091	0.00618156	0.00476483	4
GO:0090713	immunological memory process	4/439	17/18614	0.235294	9.97668	5.75469	0.000569091	0.00618156	0.00476483	4
GO:0045637	regulation of myeloid cell differentiation	14/439	214/18614	0.0654206	2.77389	4.05628	0.000581832	0.00630292	0.00485837	14
GO:1903900	regulation of viral life cycle	11/439	143/18614	0.0769231	3.26161	4.21933	0.000588324	0.00634582	0.00489143	11
GO:0045921	positive regulation of exocytosis	8/439	80/18614	0.1	4.24009	4.51358	0.000590178	0.00634582	0.00489143	8
GO:0070997	neuron death	20/439	373/18614	0.0536193	2.27351	3.86131	0.000590529	0.00634582	0.00489143	20
GO:1903307	positive regulation of regulated secretory pathway	6/439	45/18614	0.133333	5.65345	4.85725	0.000621533	0.00664035	0.00511846	6
GO:0043030	regulation of macrophage activation	7/439	62/18614	0.112903	4.7872	4.64218	0.00062173	0.00664035	0.00511846	7
GO:0060142	regulation of syncytium formation by plasma membrane fusion	5/439	30/18614	0.166667	7.06682	5.16839	0.000624546	0.00664035	0.00511846	5
GO:1901798	positive regulation of signal transduction by p53 class mediator	5/439	30/18614	0.166667	7.06682	5.16839	0.000624546	0.00664035	0.00511846	5
GO:1905477	positive regulation of protein localization to membrane	9/439	102/18614	0.0882353	3.74126	4.31446	0.000687117	0.00728634	0.0056164	9
GO:0042088	T-helper 1 type immune response	6/439	46/18614	0.130435	5.53055	4.78135	0.000700736	0.0074112	0.00571264	6
GO:0035455	response to interferon-alpha	4/439	18/18614	0.222222	9.42242	5.55606	0.000718144	0.00757538	0.0058392	4
GO:0046034	ATP metabolic process	14/439	219/18614	0.0639269	2.71056	3.95744	0.000730416	0.00768467	0.00592344	14
GO:1903076	regulation of protein localization to plasma membrane	9/439	103/18614	0.0873786	3.70493	4.27822	0.00073754	0.00773936	0.00596559	9
GO:0019731	antibacterial humoral response	7/439	64/18614	0.109375	4.6376	4.5304	0.000754311	0.00789473	0.00608535	7
GO:0043254	regulation of protein-containing complex assembly	21/439	409/18614	0.0513447	2.17706	3.74084	0.000760298	0.00793672	0.00611772	21
GO:0010950	positive regulation of endopeptidase activity	12/439	171/18614	0.0701754	2.9755	4.03332	0.000766279	0.00795781	0.00613398	12
GO:1902905	positive regulation of supramolecular fiber organization	12/439	171/18614	0.0701754	2.9755	4.03332	0.000766279	0.00795781	0.00613398	12
GO:0009060	aerobic respiration	13/439	196/18614	0.0663265	2.81231	3.96407	0.000796391	0.00824921	0.00635859	13
GO:0002688	regulation of leukocyte chemotaxis	10/439	126/18614	0.0793651	3.36515	4.14002	0.000811795	0.00836565	0.00644834	10
GO:0019730	antimicrobial humoral response	10/439	126/18614	0.0793651	3.36515	4.14002	0.000811795	0.00836565	0.00644834	10
GO:0031663	lipopolysaccharide-mediated signaling pathway	7/439	65/18614	0.107692	4.56625	4.47622	0.000828487	0.00849888	0.00655104	7
GO:0008064	regulation of actin polymerization or depolymerization	11/439	149/18614	0.0738255	3.13027	4.05748	0.000828953	0.00849888	0.00655104	11
GO:0070374	positive regulation of ERK1 and ERK2 cascade	14/439	222/18614	0.0630631	2.67393	3.89945	0.000834103	0.00852993	0.00657497	14
GO:0002431	Fc receptor mediated stimulatory signaling pathway	5/439	32/18614	0.15625	6.62514	4.94955	0.00084905	0.008617	0.00664209	5
GO:0043552	positive regulation of phosphatidylinositol 3-kinase activity	5/439	32/18614	0.15625	6.62514	4.94955	0.00084905	0.008617	0.00664209	5
GO:0071353	cellular response to interleukin-4	5/439	32/18614	0.15625	6.62514	4.94955	0.00084905	0.008617	0.00664209	5
GO:2000377	regulation of reactive oxygen species metabolic process	11/439	150/18614	0.0733333	3.1094	4.0313	0.000876048	0.00886861	0.00683603	11
GO:0043300	regulation of leukocyte degranulation	6/439	48/18614	0.125	5.30011	4.63601	0.00088238	0.00891027	0.00686814	6
GO:0007596	blood coagulation	14/439	224/18614	0.0625	2.65006	3.86132	0.000909915	0.00916529	0.00706472	14
GO:0032970	regulation of actin filament-based process	20/439	387/18614	0.0516796	2.19126	3.68051	0.000930761	0.00935182	0.0072085	20
GO:0031589	cell-substrate adhesion	19/439	359/18614	0.0529248	2.24406	3.69914	0.00093733	0.00939434	0.00724127	19
GO:0048872	homeostasis of number of cells	17/439	304/18614	0.0559211	2.3711	3.74599	0.000943987	0.00943753	0.00727456	17
GO:0030832	regulation of actin filament length	11/439	152/18614	0.0723684	3.06849	3.97959	0.000976898	0.00974232	0.0075095	11
GO:0050901	leukocyte tethering or rolling	5/439	33/18614	0.151515	6.42438	4.84703	0.000981508	0.00976406	0.00752626	5
GO:0007163	establishment or maintenance of cell polarity	14/439	226/18614	0.0619469	2.62661	3.8236	0.000991453	0.00983864	0.00758375	14
GO:0097553	calcium ion transmembrane import into cytosol	13/439	201/18614	0.0646766	2.74235	3.85988	0.00100461	0.00994469	0.00766549	13
GO:0046718	viral entry into host cell	11/439	153/18614	0.0718954	3.04843	3.95406	0.00103081	0.0101762	0.00784392	11
GO:0051209	release of sequestered calcium ion into cytosol	10/439	130/18614	0.0769231	3.26161	4.02156	0.00103306	0.0101762	0.00784392	10
GO:0032231	regulation of actin filament bundle assembly	9/439	108/18614	0.0833333	3.53341	4.10359	0.00103695	0.0101895	0.00785416	9
GO:0002577	regulation of antigen processing and presentation	4/439	20/18614	0.2	8.48018	5.20168	0.0010954	0.0105598	0.00813959	4
GO:0071379	cellular response to prostaglandin stimulus	4/439	20/18614	0.2	8.48018	5.20168	0.0010954	0.0105598	0.00813959	4
GO:0140131	positive regulation of lymphocyte chemotaxis	4/439	20/18614	0.2	8.48018	5.20168	0.0010954	0.0105598	0.00813959	4
GO:1903978	regulation of microglial cell activation	4/439	20/18614	0.2	8.48018	5.20168	0.0010954	0.0105598	0.00813959	4
GO:2001185	regulation of CD8-positive, alpha-beta T cell activation	4/439	20/18614	0.2	8.48018	5.20168	0.0010954	0.0105598	0.00813959	4
GO:0051283	negative regulation of sequestering of calcium ion	10/439	131/18614	0.0763359	3.23671	3.99266	0.00109547	0.0105598	0.00813959	10
GO:0006692	prostanoid metabolic process	6/439	50/18614	0.12	5.08811	4.49857	0.00109828	0.0105598	0.00813959	6
GO:0006693	prostaglandin metabolic process	6/439	50/18614	0.12	5.08811	4.49857	0.00109828	0.0105598	0.00813959	6
GO:1904894	positive regulation of receptor signaling pathway via STAT	6/439	50/18614	0.12	5.08811	4.49857	0.00109828	0.0105598	0.00813959	6
GO:0033209	tumor necrosis factor-mediated signaling pathway	9/439	109/18614	0.0825688	3.50099	4.06991	0.00110724	0.0106205	0.00818643	9
GO:0050817	coagulation	14/439	229/18614	0.0611354	2.5922	3.76778	0.00112524	0.0107495	0.00828588	14
GO:0001782	B cell homeostasis	5/439	34/18614	0.147059	6.23543	4.74867	0.00112872	0.0107495	0.00828588	5
GO:0034121	regulation of toll-like receptor signaling pathway	5/439	34/18614	0.147059	6.23543	4.74867	0.00112872	0.0107495	0.00828588	5
GO:0007599	hemostasis	14/439	230/18614	0.0608696	2.58093	3.74937	0.00117307	0.0111455	0.00859109	14
GO:2001238	positive regulation of extrinsic apoptotic signaling pathway	6/439	51/18614	0.117647	4.98834	4.43258	0.00122034	0.0115674	0.00891626	6
GO:0051282	regulation of sequestering of calcium ion	10/439	133/18614	0.075188	3.18804	3.93569	0.00122954	0.0116271	0.0089623	10
GO:0070670	response to interleukin-4	5/439	35/18614	0.142857	6.05727	4.65417	0.00129165	0.0121858	0.00939297	5
GO:1901739	regulation of myoblast fusion	4/439	21/18614	0.190476	8.07636	5.04253	0.00132815	0.0125008	0.00963578	4
GO:0002291	T cell activation via T cell receptor contact with antigen bound to MHC molecule on antigen presenting cell	3/439	10/18614	0.3	12.7203	5.76153	0.00138182	0.0128554	0.00990911	3
GO:0002361	CD4-positive, CD25-positive, alpha-beta regulatory T cell differentiation	3/439	10/18614	0.3	12.7203	5.76153	0.00138182	0.0128554	0.00990911	3
GO:0032377	regulation of intracellular lipid transport	3/439	10/18614	0.3	12.7203	5.76153	0.00138182	0.0128554	0.00990911	3
GO:0035747	natural killer cell chemotaxis	3/439	10/18614	0.3	12.7203	5.76153	0.00138182	0.0128554	0.00990911	3
GO:0048304	positive regulation of isotype switching to IgG isotypes	3/439	10/18614	0.3	12.7203	5.76153	0.00138182	0.0128554	0.00990911	3
GO:0002562	somatic diversification of immune receptors via germline recombination within a single locus	7/439	71/18614	0.0985915	4.18037	4.17273	0.00140263	0.0129889	0.010012	7
GO:0016444	somatic cell DNA recombination	7/439	71/18614	0.0985915	4.18037	4.17273	0.00140263	0.0129889	0.010012	7
GO:0033674	positive regulation of kinase activity	21/439	430/18614	0.0488372	2.07074	3.49122	0.00142113	0.0131299	0.0101207	21
GO:0097696	receptor signaling pathway via STAT	12/439	184/18614	0.0652174	2.76528	3.73992	0.00144564	0.0133258	0.0102717	12
GO:0010922	positive regulation of phosphatase activity	5/439	36/18614	0.138889	5.88902	4.56327	0.00147132	0.0134392	0.0103591	5
GO:0030224	monocyte differentiation	5/439	36/18614	0.138889	5.88902	4.56327	0.00147132	0.0134392	0.0103591	5
GO:0045589	regulation of regulatory T cell differentiation	5/439	36/18614	0.138889	5.88902	4.56327	0.00147132	0.0134392	0.0103591	5
GO:0090218	positive regulation of lipid kinase activity	5/439	36/18614	0.138889	5.88902	4.56327	0.00147132	0.0134392	0.0103591	5
GO:0044409	entry into host	11/439	160/18614	0.06875	2.91506	3.78095	0.00148109	0.0134977	0.0104042	11
GO:0010952	positive regulation of peptidase activity	12/439	185/18614	0.0648649	2.75033	3.71842	0.00151383	0.0137649	0.0106101	12
GO:0002526	acute inflammatory response	9/439	114/18614	0.0789474	3.34744	3.90719	0.00151883	0.0137792	0.0106212	9
GO:0051017	actin filament bundle assembly	11/439	161/18614	0.068323	2.89696	3.75699	0.00155688	0.0140926	0.0108627	11
GO:0043371	negative regulation of CD4-positive, alpha-beta T cell differentiation	4/439	22/18614	0.181818	7.70926	4.89357	0.00159334	0.014358	0.0110673	4
GO:0046597	negative regulation of viral entry into host cell	4/439	22/18614	0.181818	7.70926	4.89357	0.00159334	0.014358	0.0110673	4
GO:0019058	viral life cycle	17/439	320/18614	0.053125	2.25255	3.51252	0.00164195	0.014698	0.0113294	17
GO:0042063	gliogenesis	17/439	320/18614	0.053125	2.25255	3.51252	0.00164195	0.014698	0.0113294	17
GO:0002204	somatic recombination of immunoglobulin genes involved in immune response	6/439	54/18614	0.111111	4.71121	4.2445	0.00164937	0.014698	0.0113294	6
GO:0002208	somatic diversification of immunoglobulins involved in immune response	6/439	54/18614	0.111111	4.71121	4.2445	0.00164937	0.014698	0.0113294	6
GO:0045190	isotype switching	6/439	54/18614	0.111111	4.71121	4.2445	0.00164937	0.014698	0.0113294	6
GO:0001666	response to hypoxia	16/439	293/18614	0.0546075	2.31541	3.52714	0.00168432	0.0149763	0.0115439	16
GO:0006801	superoxide metabolic process	7/439	74/18614	0.0945946	4.0109	4.0333	0.00178702	0.0158543	0.0122207	7
GO:0002423	natural killer cell mediated immune response to tumor cell	3/439	11/18614	0.272727	11.5639	5.44668	0.00186689	0.0162756	0.0125454	3
GO:0002604	regulation of dendritic cell antigen processing and presentation	3/439	11/18614	0.272727	11.5639	5.44668	0.00186689	0.0162756	0.0125454	3
GO:0033089	positive regulation of T cell differentiation in thymus	3/439	11/18614	0.272727	11.5639	5.44668	0.00186689	0.0162756	0.0125454	3
GO:0033625	positive regulation of integrin activation	3/439	11/18614	0.272727	11.5639	5.44668	0.00186689	0.0162756	0.0125454	3
GO:0033632	regulation of cell-cell adhesion mediated by integrin	3/439	11/18614	0.272727	11.5639	5.44668	0.00186689	0.0162756	0.0125454	3
GO:0035821	modulation of process of another organism	3/439	11/18614	0.272727	11.5639	5.44668	0.00186689	0.0162756	0.0125454	3
GO:0046643	regulation of gamma-delta T cell activation	3/439	11/18614	0.272727	11.5639	5.44668	0.00186689	0.0162756	0.0125454	3
GO:2000727	positive regulation of cardiac muscle cell differentiation	3/439	11/18614	0.272727	11.5639	5.44668	0.00186689	0.0162756	0.0125454	3
GO:0070229	negative regulation of lymphocyte apoptotic process	5/439	38/18614	0.131579	5.57907	4.39133	0.00188488	0.0163851	0.0126299	5
GO:0001959	regulation of cytokine-mediated signaling pathway	11/439	165/18614	0.0666667	2.82673	3.66296	0.00189249	0.0163851	0.0126299	11
GO:0061572	actin filament bundle organization	11/439	165/18614	0.0666667	2.82673	3.66296	0.00189249	0.0163851	0.0126299	11
GO:0051495	positive regulation of cytoskeleton organization	12/439	190/18614	0.0631579	2.67795	3.613	0.00189577	0.0163851	0.0126299	12
GO:0070555	response to interleukin-1	10/439	141/18614	0.070922	3.00716	3.71814	0.00190619	0.0164398	0.012672	10
GO:0045333	cellular respiration	14/439	243/18614	0.0576132	2.44285	3.51853	0.00196675	0.0169259	0.0130467	14
GO:0045071	negative regulation of viral genome replication	6/439	56/18614	0.107143	4.54295	4.12665	0.00199326	0.0170618	0.0131514	6
GO:0070231	T cell apoptotic process	6/439	56/18614	0.107143	4.54295	4.12665	0.00199326	0.0170618	0.0131514	6
GO:0042254	ribosome biogenesis	16/439	298/18614	0.0536913	2.27656	3.45253	0.00199939	0.0170618	0.0131514	16
GO:0009152	purine ribonucleotide biosynthetic process	13/439	217/18614	0.0599078	2.54015	3.54668	0.00199952	0.0170618	0.0131514	13
GO:0009205	purine ribonucleoside triphosphate metabolic process	14/439	244/18614	0.057377	2.43284	3.50139	0.00204284	0.0173944	0.0134078	14
GO:1902600	proton transmembrane transport	10/439	143/18614	0.0699301	2.9651	3.66615	0.00211537	0.0179067	0.0138027	10
GO:0045066	regulatory T cell differentiation	5/439	39/18614	0.128205	5.43601	4.30987	0.00212082	0.0179067	0.0138027	5
GO:0045730	respiratory burst	5/439	39/18614	0.128205	5.43601	4.30987	0.00212082	0.0179067	0.0138027	5
GO:0070232	regulation of T cell apoptotic process	5/439	39/18614	0.128205	5.43601	4.30987	0.00212082	0.0179067	0.0138027	5
GO:0002448	mast cell mediated immunity	6/439	57/18614	0.105263	4.46325	4.06978	0.00218426	0.0183651	0.0141561	6
GO:0061756	leukocyte adhesion to vascular endothelial cell	6/439	57/18614	0.105263	4.46325	4.06978	0.00218426	0.0183651	0.0141561	6
GO:0034695	response to prostaglandin E	4/439	24/18614	0.166667	7.06682	4.622	0.00223001	0.0186329	0.0143625	4
GO:0035458	cellular response to interferon-beta	4/439	24/18614	0.166667	7.06682	4.622	0.00223001	0.0186329	0.0143625	4
GO:0060143	positive regulation of syncytium formation by plasma membrane fusion	4/439	24/18614	0.166667	7.06682	4.622	0.00223001	0.0186329	0.0143625	4
GO:0034765	regulation of monoatomic ion transmembrane transport	22/439	478/18614	0.0460251	1.95151	3.27535	0.00232081	0.0193513	0.0149162	22
GO:0051607	defense response to virus	16/439	303/18614	0.0528053	2.23899	3.37938	0.0023623	0.0196565	0.0151515	16
GO:0030866	cortical actin cytoskeleton organization	5/439	40/18614	0.125	5.30011	4.23117	0.00237759	0.0197021	0.0151866	5
GO:0042092	type 2 immune response	5/439	40/18614	0.125	5.30011	4.23117	0.00237759	0.0197021	0.0151866	5
GO:0006414	translational elongation	6/439	58/18614	0.103448	4.3863	4.01422	0.00238874	0.0197538	0.0152265	6
GO:0002200	somatic diversification of immune receptors	7/439	78/18614	0.0897436	3.80521	3.85841	0.00242119	0.019981	0.0154016	7
GO:0140546	defense response to symbiont	16/439	304/18614	0.0526316	2.23163	3.36492	0.0024411	0.0200611	0.0154633	16
GO:0043380	regulation of memory T cell differentiation	3/439	12/18614	0.25	10.6002	5.17006	0.00244586	0.0200611	0.0154633	3
GO:1904667	negative regulation of ubiquitin protein ligase activity	3/439	12/18614	0.25	10.6002	5.17006	0.00244586	0.0200611	0.0154633	3
GO:0009144	purine nucleoside triphosphate metabolic process	14/439	249/18614	0.0562249	2.38399	3.41696	0.00246078	0.0201423	0.0155259	14
GO:0070482	response to oxygen levels	17/439	333/18614	0.0510511	2.16461	3.33278	0.00249133	0.0203509	0.0156868	17
GO:0032755	positive regulation of interleukin-6 production	8/439	100/18614	0.08	3.39207	3.72758	0.00252114	0.0205526	0.0158422	8
GO:0002520	immune system development	12/439	197/18614	0.0609137	2.5828	3.47098	0.00256006	0.0207857	0.0160218	12
GO:0032388	positive regulation of intracellular transport	12/439	197/18614	0.0609137	2.5828	3.47098	0.00256006	0.0207857	0.0160218	12
GO:0036293	response to decreased oxygen levels	16/439	306/18614	0.0522876	2.21704	3.33617	0.00260526	0.0209156	0.016122	16
GO:0000027	ribosomal large subunit assembly	4/439	25/18614	0.16	6.78415	4.49764	0.00260591	0.0209156	0.016122	4
GO:0046641	positive regulation of alpha-beta T cell proliferation	4/439	25/18614	0.16	6.78415	4.49764	0.00260591	0.0209156	0.016122	4
GO:0002763	positive regulation of myeloid leukocyte differentiation	6/439	59/18614	0.101695	4.31196	3.95989	0.00260729	0.0209156	0.016122	6
GO:0010257	NADH dehydrogenase complex assembly	6/439	59/18614	0.101695	4.31196	3.95989	0.00260729	0.0209156	0.016122	6
GO:0032981	mitochondrial respiratory chain complex I assembly	6/439	59/18614	0.101695	4.31196	3.95989	0.00260729	0.0209156	0.016122	6
GO:0009199	ribonucleoside triphosphate metabolic process	14/439	251/18614	0.0557769	2.36499	3.38375	0.00264659	0.0211885	0.0163324	14
GO:0150077	regulation of neuroinflammatory response	5/439	41/18614	0.121951	5.17084	4.15507	0.00265622	0.0212233	0.0163592	5
GO:0045862	positive regulation of proteolysis	18/439	365/18614	0.0493151	2.091	3.27157	0.00273596	0.0217496	0.0167649	18
GO:0007259	receptor signaling pathway via JAK-STAT	11/439	173/18614	0.0635838	2.69601	3.48308	0.00274065	0.0217496	0.0167649	11
GO:2001242	regulation of intrinsic apoptotic signaling pathway	11/439	173/18614	0.0635838	2.69601	3.48308	0.00274065	0.0217496	0.0167649	11
GO:0097305	response to alcohol	14/439	252/18614	0.0555556	2.35561	3.36726	0.00274373	0.0217496	0.0167649	14
GO:0052547	regulation of peptidase activity	20/439	425/18614	0.0470588	1.99534	3.22599	0.00280457	0.0221881	0.0171029	20
GO:0043551	regulation of phosphatidylinositol 3-kinase activity	5/439	42/18614	0.119048	5.04773	4.08141	0.00295776	0.0233541	0.0180016	5
GO:0002433	immune response-regulating cell surface receptor signaling pathway involved in phagocytosis	4/439	26/18614	0.153846	6.52322	4.37992	0.00302307	0.0235917	0.0181848	4
GO:0002726	positive regulation of T cell cytokine production	4/439	26/18614	0.153846	6.52322	4.37992	0.00302307	0.0235917	0.0181848	4
GO:0038096	Fc-gamma receptor signaling pathway involved in phagocytosis	4/439	26/18614	0.153846	6.52322	4.37992	0.00302307	0.0235917	0.0181848	4
GO:1901623	regulation of lymphocyte chemotaxis	4/439	26/18614	0.153846	6.52322	4.37992	0.00302307	0.0235917	0.0181848	4
GO:1903901	negative regulation of viral life cycle	4/439	26/18614	0.153846	6.52322	4.37992	0.00302307	0.0235917	0.0181848	4
GO:1905523	positive regulation of macrophage migration	4/439	26/18614	0.153846	6.52322	4.37992	0.00302307	0.0235917	0.0181848	4
GO:0001776	leukocyte homeostasis	8/439	103/18614	0.0776699	3.29327	3.62713	0.00303099	0.0236076	0.0181971	8
GO:0035306	positive regulation of dephosphorylation	6/439	61/18614	0.0983607	4.17058	3.85478	0.00308899	0.0238743	0.0184026	6
GO:0046456	icosanoid biosynthetic process	6/439	61/18614	0.0983607	4.17058	3.85478	0.00308899	0.0238743	0.0184026	6
GO:1900024	regulation of substrate adhesion-dependent cell spreading	6/439	61/18614	0.0983607	4.17058	3.85478	0.00308899	0.0238743	0.0184026	6
GO:1903409	reactive oxygen species biosynthetic process	6/439	61/18614	0.0983607	4.17058	3.85478	0.00308899	0.0238743	0.0184026	6
GO:0002524	hypersensitivity	3/439	13/18614	0.230769	9.78483	4.92425	0.00312434	0.0239176	0.018436	3
GO:0043379	memory T cell differentiation	3/439	13/18614	0.230769	9.78483	4.92425	0.00312434	0.0239176	0.018436	3
GO:0070234	positive regulation of T cell apoptotic process	3/439	13/18614	0.230769	9.78483	4.92425	0.00312434	0.0239176	0.018436	3
GO:0070493	thrombin-activated receptor signaling pathway	3/439	13/18614	0.230769	9.78483	4.92425	0.00312434	0.0239176	0.018436	3
GO:1903054	negative regulation of extracellular matrix organization	3/439	13/18614	0.230769	9.78483	4.92425	0.00312434	0.0239176	0.018436	3
GO:0070371	ERK1 and ERK2 cascade	17/439	341/18614	0.0498534	2.11383	3.22622	0.00317687	0.0242735	0.0187103	17
GO:0050848	regulation of calcium-mediated signaling	7/439	82/18614	0.0853659	3.61959	3.69473	0.00321591	0.0245252	0.0189043	7
GO:0060759	regulation of response to cytokine stimulus	11/439	177/18614	0.0621469	2.63508	3.39692	0.00326717	0.0248689	0.0191692	11
GO:0032735	positive regulation of interleukin-12 production	5/439	43/18614	0.116279	4.93034	4.01005	0.00328325	0.0248969	0.0191908	5
GO:0033574	response to testosterone	5/439	43/18614	0.116279	4.93034	4.01005	0.00328325	0.0248969	0.0191908	5
GO:0050920	regulation of chemotaxis	13/439	230/18614	0.0565217	2.39657	3.31216	0.00331023	0.0250543	0.0193122	13
GO:1904375	regulation of protein localization to cell periphery	9/439	128/18614	0.0703125	2.98131	3.49575	0.00335159	0.0251908	0.0194174	9
GO:0000768	syncytium formation by plasma membrane fusion	6/439	62/18614	0.0967742	4.10331	3.8039	0.00335334	0.0251908	0.0194174	6
GO:0016447	somatic recombination of immunoglobulin gene segments	6/439	62/18614	0.0967742	4.10331	3.8039	0.00335334	0.0251908	0.0194174	6
GO:0140253	cell-cell fusion	6/439	62/18614	0.0967742	4.10331	3.8039	0.00335334	0.0251908	0.0194174	6
GO:0010721	negative regulation of cell development	15/439	286/18614	0.0524476	2.22382	3.24151	0.00340009	0.0254663	0.0196297	15
GO:0043281	regulation of cysteine-type endopeptidase activity involved in apoptotic process	12/439	204/18614	0.0588235	2.49417	3.33497	0.00340269	0.0254663	0.0196297	12
GO:0009260	ribonucleotide biosynthetic process	13/439	231/18614	0.0562771	2.3862	3.29478	0.00343473	0.0256583	0.0197777	13
GO:0032753	positive regulation of interleukin-4 production	4/439	27/18614	0.148148	6.28162	4.26823	0.00348361	0.0259271	0.0199849	4
GO:0046639	negative regulation of alpha-beta T cell differentiation	4/439	27/18614	0.148148	6.28162	4.26823	0.00348361	0.0259271	0.0199849	4
GO:0019079	viral genome replication	9/439	129/18614	0.0697674	2.9582	3.46854	0.00352994	0.0262233	0.0202133	9
GO:0000302	response to reactive oxygen species	12/439	205/18614	0.0585366	2.482	3.316	0.0035395	0.0262458	0.0202306	12
GO:0021762	substantia nigra development	5/439	44/18614	0.113636	4.81829	3.94087	0.00363373	0.0267015	0.0205818	5
GO:0046640	regulation of alpha-beta T cell proliferation	5/439	44/18614	0.113636	4.81829	3.94087	0.00363373	0.0267015	0.0205818	5
GO:1900026	positive regulation of substrate adhesion-dependent cell spreading	5/439	44/18614	0.113636	4.81829	3.94087	0.00363373	0.0267015	0.0205818	5
GO:0002712	regulation of B cell mediated immunity	6/439	63/18614	0.0952381	4.03818	3.75408	0.00363417	0.0267015	0.0205818	6
GO:0002889	regulation of immunoglobulin mediated immune response	6/439	63/18614	0.0952381	4.03818	3.75408	0.00363417	0.0267015	0.0205818	6
GO:1904062	regulation of monoatomic cation transmembrane transport	17/439	346/18614	0.0491329	2.08328	3.16109	0.00367987	0.0268991	0.0207342	17
GO:0051047	positive regulation of secretion	16/439	317/18614	0.0504732	2.14011	3.18192	0.00368059	0.0268991	0.0207342	16
GO:0061515	myeloid cell development	7/439	84/18614	0.0833333	3.53341	3.61668	0.00368114	0.0268991	0.0207342	7
GO:1901655	cellular response to ketone	8/439	107/18614	0.0747664	3.17016	3.4988	0.00383164	0.027948	0.0215427	8
GO:1903829	positive regulation of protein localization	21/439	468/18614	0.0448718	1.9026	3.0735	0.00387488	0.0281039	0.0216628	21
GO:0006164	purine nucleotide biosynthetic process	14/439	262/18614	0.0534351	2.2657	3.20658	0.00388644	0.0281039	0.0216628	14
GO:0043922	negative regulation by host of viral transcription	3/439	14/18614	0.214286	9.08591	4.7037	0.00390739	0.0281039	0.0216628	3
GO:0046598	positive regulation of viral entry into host cell	3/439	14/18614	0.214286	9.08591	4.7037	0.00390739	0.0281039	0.0216628	3
GO:0048302	regulation of isotype switching to IgG isotypes	3/439	14/18614	0.214286	9.08591	4.7037	0.00390739	0.0281039	0.0216628	3
GO:0075294	positive regulation by symbiont of entry into host	3/439	14/18614	0.214286	9.08591	4.7037	0.00390739	0.0281039	0.0216628	3
GO:0090715	immunological memory formation process	3/439	14/18614	0.214286	9.08591	4.7037	0.00390739	0.0281039	0.0216628	3
GO:0030048	actin filament-based movement	9/439	131/18614	0.0687023	2.91304	3.41489	0.00390895	0.0281039	0.0216628	9
GO:0048524	positive regulation of viral process	6/439	64/18614	0.09375	3.97509	3.70528	0.00393208	0.0282197	0.0217521	6
GO:0002675	positive regulation of acute inflammatory response	4/439	28/18614	0.142857	6.05727	4.16203	0.00398959	0.0285305	0.0219917	4
GO:0045830	positive regulation of isotype switching	4/439	28/18614	0.142857	6.05727	4.16203	0.00398959	0.0285305	0.0219917	4
GO:0046636	negative regulation of alpha-beta T cell activation	5/439	45/18614	0.111111	4.71121	3.87375	0.00401026	0.0285766	0.0220272	5
GO:0097028	dendritic cell differentiation	5/439	45/18614	0.111111	4.71121	3.87375	0.00401026	0.0285766	0.0220272	5
GO:0045069	regulation of viral genome replication	7/439	86/18614	0.0813953	3.45124	3.54098	0.00419583	0.0298461	0.0230057	7
GO:0044788	modulation by host of viral process	5/439	46/18614	0.108696	4.60879	3.80857	0.00441386	0.0312513	0.0240889	5
GO:0046427	positive regulation of receptor signaling pathway via JAK-STAT	5/439	46/18614	0.108696	4.60879	3.80857	0.00441386	0.0312513	0.0240889	5
GO:0046390	ribose phosphate biosynthetic process	13/439	238/18614	0.0546218	2.31602	3.17561	0.0044167	0.0312513	0.0240889	13
GO:0048245	eosinophil chemotaxis	4/439	29/18614	0.137931	5.8484	4.06087	0.00454302	0.0320886	0.0247343	4
GO:0044000	movement in host	11/439	185/18614	0.0594595	2.52114	3.23151	0.00456308	0.0321737	0.0247999	11
GO:0006949	syncytium formation	6/439	66/18614	0.0909091	3.85463	3.61057	0.00458164	0.032248	0.0248572	6
GO:0071347	cellular response to interleukin-1	8/439	111/18614	0.0720721	3.05592	3.37637	0.00478665	0.0334303	0.0257685	8
GO:0001771	immunological synapse formation	3/439	15/18614	0.2	8.48018	4.50419	0.00479952	0.0334303	0.0257685	3
GO:0043374	CD8-positive, alpha-beta T cell differentiation	3/439	15/18614	0.2	8.48018	4.50419	0.00479952	0.0334303	0.0257685	3
GO:0048291	isotype switching to IgG isotypes	3/439	15/18614	0.2	8.48018	4.50419	0.00479952	0.0334303	0.0257685	3
GO:0098760	response to interleukin-7	3/439	15/18614	0.2	8.48018	4.50419	0.00479952	0.0334303	0.0257685	3
GO:0098761	cellular response to interleukin-7	3/439	15/18614	0.2	8.48018	4.50419	0.00479952	0.0334303	0.0257685	3
GO:0002861	regulation of inflammatory response to antigenic stimulus	5/439	47/18614	0.106383	4.51074	3.74524	0.00484556	0.0336344	0.0259258	5
GO:0046633	alpha-beta T cell proliferation	5/439	47/18614	0.106383	4.51074	3.74524	0.00484556	0.0336344	0.0259258	5
GO:0009141	nucleoside triphosphate metabolic process	14/439	269/18614	0.0520446	2.20674	3.09837	0.00489651	0.0339294	0.0261532	14
GO:0070613	regulation of protein processing	6/439	67/18614	0.0895522	3.7971	3.5646	0.00493452	0.034134	0.0263109	6
GO:0019722	calcium-mediated signaling	11/439	187/18614	0.0588235	2.49417	3.19152	0.00494356	0.0341377	0.0263138	11
GO:0035051	cardiocyte differentiation	10/439	161/18614	0.0621118	2.6336	3.2354	0.00495244	0.0341404	0.0263159	10
GO:0001892	embryonic placenta development	7/439	89/18614	0.0786517	3.3349	3.43153	0.00506765	0.0348748	0.0268819	7
GO:0043491	protein kinase B signaling	12/439	215/18614	0.055814	2.36656	3.13224	0.00516689	0.035497	0.0273615	12
GO:0072522	purine-containing compound biosynthetic process	14/439	271/18614	0.0516605	2.19045	3.06807	0.00522109	0.0358081	0.0276013	14
GO:0002673	regulation of acute inflammatory response	5/439	48/18614	0.104167	4.41676	3.68366	0.0053064	0.0360891	0.0278179	5
GO:0007520	myoblast fusion	5/439	48/18614	0.104167	4.41676	3.68366	0.0053064	0.0360891	0.0278179	5
GO:0030865	cortical cytoskeleton organization	5/439	48/18614	0.104167	4.41676	3.68366	0.0053064	0.0360891	0.0278179	5
GO:1903426	regulation of reactive oxygen species biosynthetic process	5/439	48/18614	0.104167	4.41676	3.68366	0.0053064	0.0360891	0.0278179	5
GO:0016445	somatic diversification of immunoglobulins	6/439	68/18614	0.0882353	3.74126	3.51951	0.00530695	0.0360891	0.0278179	6
GO:0048525	negative regulation of viral process	7/439	90/18614	0.0777778	3.29785	3.39608	0.0053865	0.0365681	0.0281872	7
GO:0051100	negative regulation of binding	10/439	163/18614	0.0613497	2.60128	3.19121	0.00539631	0.0365729	0.0281909	10
GO:0140694	non-membrane-bounded organelle assembly	18/439	390/18614	0.0461538	1.95697	2.96831	0.00543863	0.0367977	0.0283641	18
GO:0008360	regulation of cell shape	9/439	138/18614	0.0652174	2.76528	3.23483	0.00549181	0.0370951	0.0285933	9
GO:0050878	regulation of body fluid levels	17/439	361/18614	0.0470914	1.99672	2.97209	0.00559715	0.0377432	0.0290929	17
GO:0042273	ribosomal large subunit biogenesis	6/439	69/18614	0.0869565	3.68704	3.47526	0.00569956	0.0383052	0.0295261	6
GO:0045576	mast cell activation	6/439	69/18614	0.0869565	3.68704	3.47526	0.00569956	0.0383052	0.0295261	6
GO:0006874	intracellular calcium ion homeostasis	15/439	303/18614	0.049505	2.09906	2.9977	0.00576518	0.038561	0.0297233	15
GO:0016045	detection of bacterium	3/439	16/18614	0.1875	7.95017	4.32241	0.00580478	0.038561	0.0297233	3
GO:0045579	positive regulation of B cell differentiation	3/439	16/18614	0.1875	7.95017	4.32241	0.00580478	0.038561	0.0297233	3
GO:0050862	positive regulation of T cell receptor signaling pathway	3/439	16/18614	0.1875	7.95017	4.32241	0.00580478	0.038561	0.0297233	3
GO:0051014	actin filament severing	3/439	16/18614	0.1875	7.95017	4.32241	0.00580478	0.038561	0.0297233	3
GO:0070230	positive regulation of lymphocyte apoptotic process	3/439	16/18614	0.1875	7.95017	4.32241	0.00580478	0.038561	0.0297233	3
GO:1901741	positive regulation of myoblast fusion	3/439	16/18614	0.1875	7.95017	4.32241	0.00580478	0.038561	0.0297233	3
GO:0006816	calcium ion transport	20/439	455/18614	0.043956	1.86378	2.89911	0.00595077	0.0394656	0.0304206	20
GO:0002224	toll-like receptor signaling pathway	6/439	70/18614	0.0857143	3.63436	3.43183	0.00611295	0.0404078	0.0311469	6
GO:0051881	regulation of mitochondrial membrane potential	6/439	70/18614	0.0857143	3.63436	3.43183	0.00611295	0.0404078	0.0311469	6
GO:0017157	regulation of exocytosis	11/439	194/18614	0.056701	2.40418	3.05549	0.00647695	0.0427333	0.0329394	11
GO:0001516	prostaglandin biosynthetic process	4/439	32/18614	0.125	5.30011	3.78366	0.00650729	0.0427333	0.0329394	4
GO:0002313	mature B cell differentiation involved in immune response	4/439	32/18614	0.125	5.30011	3.78366	0.00650729	0.0427333	0.0329394	4
GO:0046457	prostanoid biosynthetic process	4/439	32/18614	0.125	5.30011	3.78366	0.00650729	0.0427333	0.0329394	4
GO:0002548	monocyte chemotaxis	6/439	71/18614	0.084507	3.58318	3.38919	0.00654775	0.0428176	0.0330043	6
GO:1903317	regulation of protein maturation	6/439	71/18614	0.084507	3.58318	3.38919	0.00654775	0.0428176	0.0330043	6
GO:0015980	energy derivation by oxidation of organic compounds	16/439	337/18614	0.0474777	2.0131	2.91688	0.00656161	0.0428176	0.0330043	16
GO:0010038	response to metal ion	17/439	367/18614	0.0463215	1.96407	2.89902	0.00656274	0.0428176	0.0330043	17
GO:2001056	positive regulation of cysteine-type endopeptidase activity	9/439	142/18614	0.0633803	2.68738	3.13692	0.00659593	0.0429644	0.0331175	9
GO:0010810	regulation of cell-substrate adhesion	12/439	222/18614	0.0540541	2.29194	3.00959	0.00662508	0.0430844	0.03321	12
GO:0019083	viral transcription	5/439	51/18614	0.0980392	4.15695	3.50859	0.00687375	0.0446287	0.0344004	5
GO:0051897	positive regulation of protein kinase B signaling	8/439	118/18614	0.0677966	2.87464	3.17485	0.00688475	0.0446287	0.0344004	8
GO:0017014	protein nitrosylation	3/439	17/18614	0.176471	7.48251	4.15575	0.00692672	0.0446845	0.0344434	3
GO:0018119	peptidyl-cysteine S-nitrosylation	3/439	17/18614	0.176471	7.48251	4.15575	0.00692672	0.0446845	0.0344434	3
GO:0033623	regulation of integrin activation	3/439	17/18614	0.176471	7.48251	4.15575	0.00692672	0.0446845	0.0344434	3
GO:0002260	lymphocyte homeostasis	6/439	72/18614	0.0833333	3.53341	3.34731	0.00700457	0.0451144	0.0347747	6
GO:0002828	regulation of type 2 immune response	4/439	33/18614	0.121212	5.1395	3.69891	0.00726947	0.0465223	0.0358599	4
GO:0036336	dendritic cell migration	4/439	33/18614	0.121212	5.1395	3.69891	0.00726947	0.0465223	0.0358599	4
GO:0048147	negative regulation of fibroblast proliferation	4/439	33/18614	0.121212	5.1395	3.69891	0.00726947	0.0465223	0.0358599	4
GO:0050858	negative regulation of antigen receptor-mediated signaling pathway	4/439	33/18614	0.121212	5.1395	3.69891	0.00726947	0.0465223	0.0358599	4
GO:0051496	positive regulation of stress fiber assembly	5/439	52/18614	0.0961538	4.07701	3.4532	0.00746112	0.0476729	0.0367468	5
GO:0032091	negative regulation of protein binding	7/439	96/18614	0.0729167	3.09173	3.19336	0.00762506	0.0485659	0.0374352	7
GO:0070664	negative regulation of leukocyte proliferation	7/439	96/18614	0.0729167	3.09173	3.19336	0.00762506	0.0485659	0.0374352	7
GO:0050730	regulation of peptidyl-tyrosine phosphorylation	13/439	255/18614	0.0509804	2.16162	2.90276	0.00775875	0.0493393	0.0380313	13
GO:0097191	extrinsic apoptotic signaling pathway	12/439	227/18614	0.0528634	2.24146	2.92478	0.00785237	0.0498557	0.0384294	12

## Sheet: Supplementary Table 5
Supplementary Table 5. KEGG enrichment analysis of differentially expressed genes
ID	Category	Subcategory	Description	GeneRatio	BgRatio	RichFactor	FoldEnrichment	Z-score	p-value	p.adjust	q-value	Count
hsa03010	Genetic Information Processing	Translation	Ribosome	40/287	172/8546	0.232558	6.92488	14.6322	3.60519e-23	7.82674e-21	5.78323e-21	40
hsa05171	Human Diseases	Infectious disease: viral	Coronavirus disease - COVID-19	46/287	238/8546	0.193277	5.75522	13.869	6.13862e-23	7.82674e-21	5.78323e-21	46
hsa04612	Organismal Systems	Immune system	Antigen processing and presentation	28/287	81/8546	0.345679	10.2933	15.665	1.31909e-21	1.12122e-19	8.28479e-20	28
hsa05332	Human Diseases	Immune disease	Graft-versus-host disease	21/287	45/8546	0.466667	13.8959	16.168	9.88519e-20	6.30181e-18	4.65645e-18	21
hsa04650	Organismal Systems	Immune system	Natural killer cell mediated cytotoxicity	30/287	134/8546	0.223881	6.66649	12.324	4.38872e-17	2.23825e-15	1.65385e-15	30
hsa05330	Human Diseases	Immune disease	Allograft rejection	18/287	39/8546	0.461538	13.7432	14.8682	5.75022e-17	2.44385e-15	1.80577e-15	18
hsa04658	Organismal Systems	Immune system	Th1 and Th2 cell differentiation	24/287	93/8546	0.258065	7.68439	12.0818	2.21547e-15	8.07066e-14	5.96346e-14	24
hsa05416	Human Diseases	Cardiovascular disease	Viral myocarditis	21/287	70/8546	0.3	8.9331	12.4231	4.73529e-15	1.50937e-13	1.11529e-13	21
hsa04940	Human Diseases	Endocrine and metabolic disease	Type I diabetes mellitus	17/287	44/8546	0.386364	11.5048	13.0222	1.66586e-14	4.71993e-13	3.48758e-13	17
hsa05320	Human Diseases	Immune disease	Autoimmune thyroid disease	18/287	54/8546	0.333333	9.92567	12.265	5.66847e-14	1.44546e-12	1.06806e-12	18
hsa04659	Organismal Systems	Immune system	Th17 cell differentiation	24/287	109/8546	0.220183	6.5564	10.8829	1.03588e-13	2.40136e-12	1.77438e-12	24
hsa05169	Human Diseases	Infectious disease: viral	Epstein-Barr virus infection	32/287	204/8546	0.156863	4.6709	9.89205	1.72537e-13	3.66642e-12	2.70914e-12	32
hsa04514	Environmental Information Processing	Signaling molecules and interaction	Cell adhesion molecules	28/287	160/8546	0.175	5.21098	10.023	3.83306e-13	7.51869e-12	5.5556e-12	28
hsa05166	Human Diseases	Infectious disease: viral	Human T-cell leukemia virus 1 infection	33/287	224/8546	0.147321	4.38679	9.57485	4.38953e-13	7.99522e-12	5.90772e-12	33
hsa04640	Organismal Systems	Immune system	Hematopoietic cell lineage	22/287	100/8546	0.22	6.55094	10.4082	1.17042e-12	1.98972e-11	1.47021e-11	22
hsa05140	Human Diseases	Infectious disease: parasitic	Leishmaniasis	19/287	79/8546	0.240506	7.16156	10.2559	7.87468e-12	1.25503e-10	9.27347e-11	19
hsa05340	Human Diseases	Immune disease	Primary immunodeficiency	13/287	38/8546	0.342105	10.1869	10.5798	1.34549e-10	2.01823e-09	1.49128e-09	13
hsa05310	Human Diseases	Immune disease	Asthma	12/287	32/8546	0.375	11.1664	10.7401	2.0285e-10	2.8737e-09	2.1234e-09	12
hsa05168	Human Diseases	Infectious disease: viral	Herpes simplex virus 1 infection	26/287	182/8546	0.142857	4.25386	8.27105	3.09822e-10	4.14561e-09	3.06322e-09	26
hsa05321	Human Diseases	Immune disease	Inflammatory bowel disease	16/287	66/8546	0.242424	7.21867	9.45376	3.25146e-10	4.14561e-09	3.06322e-09	16
hsa04145	Cellular Processes	Transport and catabolism	Phagosome	23/287	159/8546	0.144654	4.30737	7.84713	2.67653e-09	3.25007e-08	2.4015e-08	23
hsa04672	Organismal Systems	Immune system	Intestinal immune network for IgA production	13/287	50/8546	0.26	7.74202	8.91253	6.13581e-09	7.11196e-08	5.25507e-08	13
hsa05145	Human Diseases	Infectious disease: parasitic	Toxoplasmosis	18/287	112/8546	0.160714	4.78559	7.51725	2.84962e-08	3.15936e-07	2.33447e-07	18
hsa05323	Human Diseases	Immune disease	Rheumatoid arthritis	16/287	95/8546	0.168421	5.01507	7.33558	8.70243e-08	9.24633e-07	6.83217e-07	16
hsa05163	Human Diseases	Infectious disease: viral	Human cytomegalovirus infection	24/287	226/8546	0.106195	3.16216	6.14064	5.18156e-07	5.28519e-06	3.90526e-06	24
hsa05152	Human Diseases	Infectious disease: bacterial	Tuberculosis	21/287	182/8546	0.115385	3.43581	6.19163	6.99838e-07	6.8638e-06	5.0717e-06	21
hsa04810	Cellular Processes	Cell motility	Regulation of actin cytoskeleton	24/287	232/8546	0.103448	3.08038	5.98846	8.3782e-07	7.91275e-06	5.84678e-06	24
hsa05150	Human Diseases	Infectious disease: bacterial	Staphylococcus aureus infection	15/287	102/8546	0.147059	4.37897	6.39947	1.3574e-06	1.23621e-05	9.1344e-06	15
hsa04670	Organismal Systems	Immune system	Leukocyte transendothelial migration	16/287	116/8546	0.137931	4.10717	6.28078	1.44974e-06	1.27477e-05	9.41936e-06	16
hsa05170	Human Diseases	Infectious disease: viral	Human immunodeficiency virus 1 infection	22/287	213/8546	0.103286	3.07556	5.71818	2.50735e-06	2.13124e-05	1.57479e-05	22
hsa05131	Human Diseases	Infectious disease: bacterial	Shigellosis	24/287	250/8546	0.096	2.85859	5.55972	3.19361e-06	2.627e-05	1.94111e-05	24
hsa04520	Cellular Processes	Cellular community - eukaryotes	Adherens junction	13/287	93/8546	0.139785	4.16238	5.71588	1.22765e-05	9.78281e-05	7.22858e-05	13
hsa05322	Human Diseases	Immune disease	Systemic lupus erythematosus	16/287	141/8546	0.113475	3.37895	5.30957	1.88556e-05	0.000145702	0.00010766	16
hsa04660	Organismal Systems	Immune system	T cell receptor signaling pathway	14/287	122/8546	0.114754	3.41703	5.01229	5.54772e-05	0.000415961	0.000307356	14
hsa05135	Human Diseases	Infectious disease: bacterial	Yersinia infection	15/287	138/8546	0.108696	3.23663	4.93766	5.70927e-05	0.000415961	0.000307356	15
hsa05164	Human Diseases	Infectious disease: viral	Influenza A	17/287	173/8546	0.0982659	2.92606	4.77075	6.73173e-05	0.000476831	0.000352333	17
hsa05167	Human Diseases	Infectious disease: viral	Kaposi sarcoma-associated herpesvirus infection	18/287	196/8546	0.0918367	2.73462	4.57955	9.99075e-05	0.000688552	0.000508775	18
hsa04061	Environmental Information Processing	Signaling molecules and interaction	Viral protein interaction with cytokine and cytokine receptor	12/287	100/8546	0.12	3.57324	4.8249	0.000122432	0.00082158	0.000607071	12
hsa04510	Cellular Processes	Cellular community - eukaryotes	Focal adhesion	18/287	203/8546	0.08867	2.64033	4.4091	0.000156394	0.00102257	0.000755585	18
hsa04662	Organismal Systems	Immune system	B cell receptor signaling pathway	11/287	91/8546	0.120879	3.59942	4.64701	0.000219312	0.00139811	0.00103308	11
hsa05132	Human Diseases	Infectious disease: bacterial	Salmonella infection	20/287	251/8546	0.0796813	2.37267	4.1146	0.000289773	0.00180225	0.00133169	20
hsa05142	Human Diseases	Infectious disease: parasitic	Chagas disease	11/287	103/8546	0.106796	3.18007	4.14929	0.000647249	0.00392972	0.0029037	11
hsa04062	Organismal Systems	Immune system	Chemokine signaling pathway	16/287	193/8546	0.0829016	2.46856	3.84665	0.000760442	0.00441591	0.00326294	16
hsa04064	Environmental Information Processing	Signal transduction	NF-kappa B signaling pathway	11/287	105/8546	0.104762	3.1195	4.07346	0.00076196	0.00441591	0.00326294	11
hsa04380	Organismal Systems	Development and regeneration	Osteoclast differentiation	13/287	143/8546	0.0909091	2.707	3.83723	0.00101085	0.00572817	0.00423258	13
hsa04611	Organismal Systems	Immune system	Platelet activation	12/287	126/8546	0.0952381	2.83591	3.87002	0.00104498	0.00579284	0.00428036	12
hsa05415	Human Diseases	Cardiovascular disease	Diabetic cardiomyopathy	16/287	205/8546	0.0780488	2.32406	3.57691	0.00144515	0.00784071	0.00579355	16
hsa00190	Metabolism	Energy metabolism	Oxidative phosphorylation	12/287	138/8546	0.0869565	2.5893	3.5086	0.00228744	0.012152	0.0089792	12
hsa04060	Environmental Information Processing	Signaling molecules and interaction	Cytokine-cytokine receptor interaction	20/287	298/8546	0.0671141	1.99846	3.27037	0.00244714	0.0127351	0.00941004	20
hsa05235	Human Diseases	Cancer: overview	PD-L1 expression and PD-1 checkpoint pathway in cancer	9/287	90/8546	0.1	2.9777	3.51587	0.00312459	0.0159354	0.0117748	9
hsa05208	Human Diseases	Cancer: overview	Chemical carcinogenesis - reactive oxygen species	16/287	227/8546	0.0704846	2.09882	3.12779	0.004045	0.020225	0.0149444	16
hsa05133	Human Diseases	Infectious disease: bacterial	Pertussis	8/287	78/8546	0.102564	3.05405	3.39705	0.00448313	0.0219846	0.0162445	8
hsa04666	Organismal Systems	Immune system	Fc gamma R-mediated phagocytosis	9/287	99/8546	0.0909091	2.707	3.18444	0.00589681	0.0283714	0.0209638	9
hsa05144	Human Diseases	Infectious disease: parasitic	Malaria	6/287	50/8546	0.12	3.57324	3.40166	0.00624754	0.0295023	0.0217994	6
hsa04218	Cellular Processes	Cell growth and death	Cellular senescence	12/287	157/8546	0.0764331	2.27595	3.00789	0.00651241	0.0296547	0.0219121	12
hsa04390	Environmental Information Processing	Signal transduction	Hippo signaling pathway	12/287	157/8546	0.0764331	2.27595	3.00789	0.00651241	0.0296547	0.0219121	12
hsa05216	Human Diseases	Cancer: specific types	Thyroid cancer	5/287	37/8546	0.135135	4.02392	3.43609	0.0074502	0.0333298	0.0246276	5
hsa05130	Human Diseases	Infectious disease: bacterial	Pathogenic Escherichia coli infection	14/287	203/8546	0.0689655	2.05359	2.83198	0.00838805	0.0368785	0.0272497	14

## Sheet: Supplementary Table 6
Supplementary Table 6. GO-BP enrichment analysis of differentially expressed genes in Scissor- cell cluster
ID	Description	GeneRatio	BgRatio	RichFactor	FoldEnrichment	Z-score	p-value	p.adjust	q-value	Count
GO:0002181	cytoplasmic translation	44/140	159/18614	0.27673	36.7932	39.4579	4.04256e-58	7.78193e-55	6.71916e-55	44
GO:0002399	MHC class II protein complex assembly	10/140	16/18614	0.625	83.0982	28.5991	3.22098e-18	2.0668e-15	1.78454e-15	10
GO:0002503	peptide antigen assembly with MHC class II protein complex	10/140	16/18614	0.625	83.0982	28.5991	3.22098e-18	2.0668e-15	1.78454e-15	10
GO:0016064	immunoglobulin mediated immune response	18/140	145/18614	0.124138	16.505	16.3165	3.60431e-17	1.73457e-14	1.49768e-14	18
GO:0019724	B cell mediated immunity	18/140	148/18614	0.121622	16.1705	16.13	5.23423e-17	1.99216e-14	1.7201e-14	18
GO:0002396	MHC protein complex assembly	10/140	20/18614	0.5	66.4786	25.5047	7.24423e-17	1.99216e-14	1.7201e-14	10
GO:0002501	peptide antigen assembly with MHC protein complex	10/140	20/18614	0.5	66.4786	25.5047	7.24423e-17	1.99216e-14	1.7201e-14	10
GO:0002460	adaptive immune response based on somatic recombination of immune receptors built from immunoglobulin superfamily domains	23/140	311/18614	0.073955	9.83284	13.6745	1.3418e-16	3.2287e-14	2.78776e-14	23
GO:0019886	antigen processing and presentation of exogenous peptide antigen via MHC class II	11/140	31/18614	0.354839	47.1783	22.4003	2.1765e-16	4.65528e-14	4.01952e-14	11
GO:0050853	B cell receptor signaling pathway	14/140	77/18614	0.181818	24.174	17.7386	5.35732e-16	1.03128e-13	8.90443e-14	14
GO:0002495	antigen processing and presentation of peptide antigen via MHC class II	11/140	35/18614	0.314286	41.7865	21.0248	1.04546e-15	1.82956e-13	1.5797e-13	11
GO:0002504	antigen processing and presentation of peptide or polysaccharide antigen via MHC class II	11/140	37/18614	0.297297	39.5278	20.4211	2.11524e-15	3.3932e-13	2.9298e-13	11
GO:0002478	antigen processing and presentation of exogenous peptide antigen	11/140	40/18614	0.275	36.5632	19.6006	5.61099e-15	8.30858e-13	7.17389e-13	11
GO:0002381	immunoglobulin production involved in immunoglobulin-mediated immune response	13/140	75/18614	0.173333	23.0459	16.6536	1.18893e-14	1.59565e-12	1.37773e-12	13
GO:0050851	antigen receptor-mediated signaling pathway	18/140	201/18614	0.0895522	11.9066	13.5337	1.24336e-14	1.59565e-12	1.37773e-12	18
GO:0042113	B cell activation	20/140	276/18614	0.0724638	9.63458	12.5809	2.23083e-14	2.68396e-12	2.31742e-12	20
GO:0019884	antigen processing and presentation of exogenous antigen	11/140	49/18614	0.22449	29.8475	17.6015	6.67713e-14	7.56087e-12	6.52829e-12	11
GO:0002377	immunoglobulin production	17/140	212/18614	0.0801887	10.6617	12.3163	4.35347e-13	4.65579e-11	4.01996e-11	17
GO:0050870	positive regulation of T cell activation	18/140	249/18614	0.0722892	9.61136	11.9088	5.07097e-13	5.13769e-11	4.43604e-11	18
GO:0051251	positive regulation of lymphocyte activation	20/140	327/18614	0.0611621	8.13194	11.3267	5.39565e-13	5.19332e-11	4.48407e-11	20
GO:0002768	immune response-regulating cell surface receptor signaling pathway	20/140	329/18614	0.0607903	8.0825	11.2831	6.04213e-13	5.53862e-11	4.78221e-11	20
GO:0002449	lymphocyte mediated immunity	19/140	300/18614	0.0633333	8.42062	11.2798	1.16127e-12	1.01611e-10	8.7734e-11	19
GO:1903039	positive regulation of leukocyte cell-cell adhesion	18/140	273/18614	0.0659341	8.76641	11.2533	2.41825e-12	2.02397e-10	1.74756e-10	18
GO:0002764	immune response-regulating signaling pathway	22/140	450/18614	0.0488889	6.50013	10.2817	3.01492e-12	2.41822e-10	2.08797e-10	22
GO:0048002	antigen processing and presentation of peptide antigen	11/140	71/18614	0.15493	20.599	14.4034	5.09983e-12	3.81396e-10	3.29309e-10	11
GO:0007159	leukocyte cell-cell adhesion	21/140	415/18614	0.0506024	6.72795	10.2729	5.15132e-12	3.81396e-10	3.29309e-10	21
GO:0002696	positive regulation of leukocyte activation	20/140	377/18614	0.0530504	7.05343	10.3368	7.36538e-12	5.08179e-10	4.38777e-10	20
GO:0002757	immune response-activating signaling pathway	21/140	423/18614	0.0496454	6.60071	10.1432	7.39169e-12	5.08179e-10	4.38777e-10	21
GO:0002429	immune response-activating cell surface receptor signaling pathway	18/140	302/18614	0.0596026	7.9246	10.5614	1.31178e-11	8.70751e-10	7.51834e-10	18
GO:0046651	lymphocyte proliferation	18/140	306/18614	0.0588235	7.82101	10.4732	1.63224e-11	1.01629e-09	8.77499e-10	18
GO:0050867	positive regulation of cell activation	20/140	394/18614	0.0507614	6.74909	10.0407	1.63663e-11	1.01629e-09	8.77499e-10	20
GO:0042100	B cell proliferation	12/140	103/18614	0.116505	15.4902	12.8371	1.73347e-11	1.04279e-09	9.00377e-10	12
GO:0002443	leukocyte mediated immunity	20/140	401/18614	0.0498753	6.63128	9.92385	2.24748e-11	1.31103e-09	1.13198e-09	20
GO:0032943	mononuclear cell proliferation	18/140	313/18614	0.057508	7.6461	10.3227	2.37417e-11	1.3442e-09	1.16062e-09	18
GO:0022409	positive regulation of cell-cell adhesion	18/140	321/18614	0.0560748	7.45554	10.1563	3.60105e-11	1.98058e-09	1.71009e-09	18
GO:0002440	production of molecular mediator of immune response	18/140	328/18614	0.054878	7.29643	10.0153	5.13465e-11	2.74561e-09	2.37065e-09	18
GO:0019882	antigen processing and presentation	12/140	114/18614	0.105263	13.9955	12.1158	5.83683e-11	3.03673e-09	2.62201e-09	12
GO:1903131	mononuclear cell differentiation	21/140	474/18614	0.0443038	5.89051	9.38893	6.20822e-11	3.06448e-09	2.64596e-09	21
GO:0050863	regulation of T cell activation	19/140	377/18614	0.0503979	6.70076	9.7346	6.20855e-11	3.06448e-09	2.64596e-09	19
GO:0070661	leukocyte proliferation	18/140	348/18614	0.0517241	6.87709	9.63435	1.35071e-10	6.47919e-09	5.59434e-09	18
GO:0002253	activation of immune response	21/140	495/18614	0.0424242	5.64061	9.10965	1.37998e-10	6.47919e-09	5.59434e-09	21
GO:0042274	ribosomal small subunit biogenesis	10/140	78/18614	0.128205	17.0458	12.3621	3.40952e-10	1.56269e-08	1.34928e-08	10
GO:0030098	lymphocyte differentiation	19/140	422/18614	0.0450237	5.98622	9.01944	4.19151e-10	1.87643e-08	1.62017e-08	19
GO:1903037	regulation of leukocyte cell-cell adhesion	18/140	378/18614	0.047619	6.33129	9.11602	5.13483e-10	2.24649e-08	1.93969e-08	18
GO:0002285	lymphocyte activation involved in immune response	14/140	208/18614	0.0673077	8.94904	10.0359	5.76915e-10	2.46791e-08	2.13087e-08	14
GO:0022407	regulation of cell-cell adhesion	20/140	491/18614	0.0407332	5.41577	8.63225	8.02891e-10	3.35993e-08	2.90106e-08	20
GO:0006959	humoral immune response	14/140	250/18614	0.056	7.4456	8.93185	6.25831e-09	2.56325e-07	2.21319e-07	14
GO:0042254	ribosome biogenesis	15/140	298/18614	0.0503356	6.69247	8.62354	7.42853e-09	2.97915e-07	2.57229e-07	15
GO:0042255	ribosome assembly	8/140	60/18614	0.133333	17.7276	11.2975	1.54087e-08	6.05342e-07	5.22672e-07	8
GO:0045785	positive regulation of cell adhesion	18/140	482/18614	0.0373444	4.9652	7.67817	2.31363e-08	8.90747e-07	7.69099e-07	18
GO:0002366	leukocyte activation involved in immune response	14/140	296/18614	0.0472973	6.28851	7.98421	5.26588e-08	1.98761e-06	1.71617e-06	14
GO:0002263	cell activation involved in immune response	14/140	300/18614	0.0466667	6.20467	7.91141	6.22078e-08	2.30289e-06	1.98838e-06	14
GO:0022613	ribonucleoprotein complex biogenesis	17/140	475/18614	0.0357895	4.75847	7.22341	1.07826e-07	3.91632e-06	3.38148e-06	17
GO:0045655	regulation of monocyte differentiation	5/140	20/18614	0.25	33.2393	12.5576	3.17171e-07	1.13066e-05	9.76244e-06	5
GO:0050864	regulation of B cell activation	9/140	130/18614	0.0692308	9.20473	8.17202	6.06019e-07	2.12107e-05	1.8314e-05	9
GO:0050670	regulation of lymphocyte proliferation	11/140	239/18614	0.0460251	6.11937	6.93415	1.96642e-06	6.75957e-05	5.83643e-05	11
GO:0032944	regulation of mononuclear cell proliferation	11/140	243/18614	0.0452675	6.01864	6.85511	2.30987e-06	7.80088e-05	6.73552e-05	11
GO:0030217	T cell differentiation	12/140	300/18614	0.04	5.31829	6.56405	2.86305e-06	9.35224e-05	8.07502e-05	12
GO:0071887	leukocyte apoptotic process	8/140	117/18614	0.0683761	9.09109	7.6426	2.8664e-06	9.35224e-05	8.07502e-05	8
GO:0002286	T cell activation involved in immune response	8/140	119/18614	0.0672269	8.9383	7.5625	3.2552e-06	0.000104438	9.01747e-05	8
GO:2000107	negative regulation of leukocyte apoptotic process	6/140	56/18614	0.107143	14.2454	8.64143	3.87455e-06	0.000121818	0.000105182	6
GO:0002468	dendritic cell antigen processing and presentation	4/140	15/18614	0.266667	35.4552	11.6211	3.9235e-06	0.000121818	0.000105182	4
GO:0006414	translational elongation	6/140	58/18614	0.103448	13.7542	8.46869	4.77086e-06	0.000145776	0.000125868	6
GO:2000106	regulation of leukocyte apoptotic process	7/140	90/18614	0.0777778	10.3411	7.73293	5.2011e-06	0.000156439	0.000135075	7
GO:0070663	regulation of leukocyte proliferation	11/140	268/18614	0.0410448	5.4572	6.39809	5.91039e-06	0.000175038	0.000151134	11
GO:0030224	monocyte differentiation	5/140	36/18614	0.138889	18.4663	9.13153	7.00117e-06	0.000204201	0.000176313	5
GO:0030888	regulation of B cell proliferation	6/140	65/18614	0.0923077	12.273	7.9255	9.32498e-06	0.000267919	0.00023133	6
GO:2001235	positive regulation of apoptotic signaling pathway	8/140	140/18614	0.0571429	7.59755	6.82116	1.08578e-05	0.000307371	0.000265394	8
GO:0042273	ribosomal large subunit biogenesis	6/140	69/18614	0.0869565	11.5615	7.65117	1.32042e-05	0.000368379	0.00031807	6
GO:0050671	positive regulation of lymphocyte proliferation	8/140	145/18614	0.0551724	7.33557	6.66714	1.40313e-05	0.000385861	0.000333164	8
GO:0032946	positive regulation of mononuclear cell proliferation	8/140	148/18614	0.0540541	7.18687	6.5782	1.62858e-05	0.000441552	0.000381249	8
GO:0030183	B cell differentiation	8/140	153/18614	0.0522876	6.95201	6.43537	2.07187e-05	0.000553937	0.000478287	8
GO:0045582	positive regulation of T cell differentiation	7/140	116/18614	0.0603448	8.02328	6.60538	2.75988e-05	0.000727778	0.000628386	7
GO:1902105	regulation of leukocyte differentiation	11/140	319/18614	0.0344828	4.58473	5.62182	3.00113e-05	0.000780698	0.000674079	11
GO:0000027	ribosomal large subunit assembly	4/140	25/18614	0.16	21.2731	8.82988	3.42963e-05	0.000880271	0.000760053	4
GO:0070665	positive regulation of leukocyte proliferation	8/140	166/18614	0.0481928	6.40757	6.09219	3.72062e-05	0.000942394	0.000813693	8
GO:0006364	rRNA processing	9/140	218/18614	0.0412844	5.48906	5.80381	4.08645e-05	0.00102161	0.000882092	9
GO:0002312	B cell activation involved in immune response	6/140	89/18614	0.0674157	8.9634	6.55551	5.65978e-05	0.00139633	0.00120564	6
GO:0045621	positive regulation of lymphocyte differentiation	7/140	130/18614	0.0538462	7.15923	6.13468	5.7304e-05	0.00139633	0.00120564	7
GO:0022618	ribonucleoprotein complex assembly	9/140	231/18614	0.038961	5.18015	5.56521	6.40004e-05	0.00154001	0.00132969	9
GO:0045580	regulation of T cell differentiation	8/140	180/18614	0.0444444	5.90921	5.76142	6.60063e-05	0.00156867	0.00135444	8
GO:1903706	regulation of hemopoiesis	12/140	415/18614	0.0289157	3.84454	5.10158	7.18249e-05	0.00168613	0.00145586	12
GO:0071826	ribonucleoprotein complex subunit organization	9/140	239/18614	0.0376569	5.00675	5.42712	8.31025e-05	0.00192738	0.00166416	9
GO:1904667	negative regulation of ubiquitin protein ligase activity	3/140	12/18614	0.25	33.2393	9.72496	8.71736e-05	0.00199773	0.0017249	3
GO:2001244	positive regulation of intrinsic apoptotic signaling pathway	5/140	63/18614	0.0793651	10.5522	6.61119	0.000110927	0.00251217	0.00216909	5
GO:0001782	B cell homeostasis	4/140	34/18614	0.117647	15.642	7.43891	0.000119302	0.00261638	0.00225906	4
GO:0032615	interleukin-12 production	5/140	64/18614	0.078125	10.3873	6.54861	0.000119606	0.00261638	0.00225906	5
GO:0032655	regulation of interleukin-12 production	5/140	64/18614	0.078125	10.3873	6.54861	0.000119606	0.00261638	0.00225906	5
GO:0042742	defense response to bacterium	10/140	314/18614	0.0318471	4.2343	5.03167	0.00013418	0.00290221	0.00250586	10
GO:0016072	rRNA metabolic process	9/140	257/18614	0.0350195	4.65609	5.13776	0.00014412	0.00308258	0.00266159	9
GO:0002697	regulation of immune effector process	11/140	384/18614	0.0286458	3.80867	4.84133	0.000157181	0.00332499	0.0028709	11
GO:0002819	regulation of adaptive immune response	8/140	205/18614	0.0390244	5.18857	5.24952	0.000162827	0.00340697	0.00294169	8
GO:0042093	T-helper cell differentiation	5/140	69/18614	0.0724638	9.63458	6.25524	0.000171077	0.0035411	0.0030575	5
GO:0070229	negative regulation of lymphocyte apoptotic process	4/140	38/18614	0.105263	13.9955	6.98072	0.000185516	0.00379912	0.00328028	4
GO:0002294	CD4-positive, alpha-beta T cell differentiation involved in immune response	5/140	71/18614	0.0704225	9.36318	6.14614	0.000195825	0.00396804	0.00342613	5
GO:0045619	regulation of lymphocyte differentiation	8/140	212/18614	0.0377358	5.01725	5.12102	0.000204794	0.00406736	0.00351189	8
GO:0002260	lymphocyte homeostasis	5/140	72/18614	0.0694444	9.23313	6.09319	0.000209179	0.00406736	0.00351189	5
GO:0002287	alpha-beta T cell activation involved in immune response	5/140	72/18614	0.0694444	9.23313	6.09319	0.000209179	0.00406736	0.00351189	5
GO:0002293	alpha-beta T cell differentiation involved in immune response	5/140	72/18614	0.0694444	9.23313	6.09319	0.000209179	0.00406736	0.00351189	5
GO:0046632	alpha-beta T cell differentiation	6/140	119/18614	0.0504202	6.70372	5.43371	0.00028115	0.00541214	0.00467301	6
GO:0032735	positive regulation of interleukin-12 production	4/140	43/18614	0.0930233	12.3681	6.49675	0.000301265	0.00574194	0.00495777	4
GO:0001819	positive regulation of cytokine production	12/140	489/18614	0.0245399	3.26275	4.41412	0.000328889	0.00616267	0.00532104	12
GO:0002761	regulation of myeloid leukocyte differentiation	6/140	123/18614	0.0487805	6.48571	5.3137	0.000335956	0.00616267	0.00532104	6
GO:0006413	translational initiation	6/140	123/18614	0.0487805	6.48571	5.3137	0.000335956	0.00616267	0.00532104	6
GO:2001242	regulation of intrinsic apoptotic signaling pathway	7/140	173/18614	0.0404624	5.37977	5.03818	0.000337874	0.00616267	0.00532104	7
GO:0002292	T cell differentiation involved in immune response	5/140	80/18614	0.0625	8.30982	5.70373	0.000342548	0.00616267	0.00532104	5
GO:0070227	lymphocyte apoptotic process	5/140	80/18614	0.0625	8.30982	5.70373	0.000342548	0.00616267	0.00532104	5
GO:0030099	myeloid cell differentiation	11/140	421/18614	0.0261283	3.47394	4.46961	0.000346083	0.00616861	0.00532617	11
GO:0030890	positive regulation of B cell proliferation	4/140	45/18614	0.0888889	11.8184	6.3251	0.000359517	0.00634927	0.00548215	4
GO:0000028	ribosomal small subunit assembly	3/140	19/18614	0.157895	20.9932	7.5902	0.000369422	0.00646488	0.00558198	3
GO:0019730	antimicrobial humoral response	6/140	126/18614	0.047619	6.33129	5.22715	0.000382293	0.00662986	0.00572443	6
GO:0050871	positive regulation of B cell activation	5/140	83/18614	0.060241	8.00947	5.57143	0.000406333	0.00698385	0.00603008	5
GO:0002577	regulation of antigen processing and presentation	3/140	20/18614	0.15	19.9436	7.37874	0.000432227	0.00736316	0.00635758	3
GO:1902107	positive regulation of leukocyte differentiation	7/140	184/18614	0.0380435	5.05815	4.81578	0.00048949	0.00819363	0.00707464	7
GO:1903708	positive regulation of hemopoiesis	7/140	184/18614	0.0380435	5.05815	4.81578	0.00048949	0.00819363	0.00707464	7
GO:0043367	CD4-positive, alpha-beta T cell differentiation	5/140	89/18614	0.0561798	7.4695	5.32572	0.000560367	0.0092992	0.00802922	5
GO:0051444	negative regulation of ubiquitin-protein transferase activity	3/140	22/18614	0.136364	18.1305	6.99859	0.000577493	0.00950149	0.00820389	3
GO:0002822	regulation of adaptive immune response based on somatic recombination of immune receptors built from immunoglobulin superfamily domains	7/140	190/18614	0.0368421	4.89842	4.70181	0.000592568	0.00966689	0.0083467	7
GO:2001233	regulation of apoptotic signaling pathway	10/140	381/18614	0.0262467	3.48969	4.27435	0.000622751	0.0100739	0.00869814	10
GO:0050855	regulation of B cell receptor signaling pathway	3/140	23/18614	0.130435	17.3422	6.82678	0.000660474	0.0105951	0.00914814	3
GO:0045727	positive regulation of translation	6/140	141/18614	0.0425532	5.65775	4.83291	0.000693896	0.0110392	0.00953163	6
GO:0030490	maturation of SSU-rRNA	4/140	54/18614	0.0740741	9.84868	5.66863	0.00072423	0.0114274	0.00986678	4
GO:0002699	positive regulation of immune effector process	8/140	267/18614	0.0299625	3.98373	4.27489	0.000944502	0.0147818	0.0127631	8
GO:0051238	sequestering of metal ion	3/140	26/18614	0.115385	15.3412	6.37012	0.000953779	0.0148067	0.0127845	3
GO:0070228	regulation of lymphocyte apoptotic process	4/140	59/18614	0.0677966	9.01404	5.36709	0.00101247	0.0155921	0.0134627	4
GO:0042832	defense response to protozoan	3/140	27/18614	0.111111	14.773	6.23445	0.00106712	0.0161749	0.0139659	3
GO:1904666	regulation of ubiquitin protein ligase activity	3/140	27/18614	0.111111	14.773	6.23445	0.00106712	0.0161749	0.0139659	3
GO:0001776	leukocyte homeostasis	5/140	103/18614	0.0485437	6.45423	4.83202	0.00108681	0.0163447	0.0141125	5
GO:0042098	T cell proliferation	7/140	213/18614	0.0328638	4.36948	4.30551	0.00115758	0.017274	0.0149149	7
GO:0042102	positive regulation of T cell proliferation	5/140	105/18614	0.047619	6.33129	4.769	0.00118454	0.017477	0.0150902	5
GO:0045637	regulation of myeloid cell differentiation	7/140	214/18614	0.0327103	4.34907	4.28957	0.00118934	0.017477	0.0150902	7
GO:1901796	regulation of signal transduction by p53 class mediator	5/140	106/18614	0.0471698	6.27156	4.7381	0.00123577	0.0180216	0.0155604	5
GO:0001562	response to protozoan	3/140	29/18614	0.103448	13.7542	5.9836	0.00131852	0.0190839	0.0164776	3
GO:0019731	antibacterial humoral response	4/140	64/18614	0.0625	8.30982	5.09937	0.0013731	0.0197256	0.0170317	4
GO:0050854	regulation of antigen receptor-mediated signaling pathway	4/140	65/18614	0.0615385	8.18198	5.04931	0.0014547	0.0206231	0.0178066	4
GO:1901798	positive regulation of signal transduction by p53 class mediator	3/140	30/18614	0.1	13.2957	5.86728	0.00145701	0.0206231	0.0178066	3
GO:0002573	myeloid leukocyte differentiation	7/140	227/18614	0.030837	4.1	4.09083	0.00166789	0.0234357	0.0202351	7
GO:0019883	antigen processing and presentation of endogenous antigen	3/140	32/18614	0.09375	12.4647	5.65047	0.00176057	0.0242134	0.0209066	3
GO:0071353	cellular response to interleukin-4	3/140	32/18614	0.09375	12.4647	5.65047	0.00176057	0.0242134	0.0209066	3
GO:0034250	positive regulation of amide metabolic process	6/140	169/18614	0.035503	4.72037	4.22943	0.00176576	0.0242134	0.0209066	6
GO:0035710	CD4-positive, alpha-beta T cell activation	5/140	115/18614	0.0434783	5.78075	4.47674	0.00177355	0.0242134	0.0209066	5
GO:0032609	type II interferon production	5/140	118/18614	0.0423729	5.63378	4.39571	0.00198598	0.0267344	0.0230833	5
GO:0032649	regulation of type II interferon production	5/140	118/18614	0.0423729	5.63378	4.39571	0.00198598	0.0267344	0.0230833	5
GO:0097193	intrinsic apoptotic signaling pathway	8/140	301/18614	0.0265781	3.53374	3.85796	0.00201678	0.0269604	0.0232785	8
GO:0043372	positive regulation of CD4-positive, alpha-beta T cell differentiation	3/140	34/18614	0.0882353	11.7315	5.45217	0.00210088	0.0277586	0.0239676	3
GO:0046631	alpha-beta T cell activation	6/140	175/18614	0.0342857	4.55853	4.1173	0.00210532	0.0277586	0.0239676	6
GO:0070670	response to interleukin-4	3/140	35/18614	0.0857143	11.3963	5.35913	0.00228529	0.0297242	0.0256648	3
GO:1902253	regulation of intrinsic apoptotic signaling pathway by p53 class mediator	3/140	35/18614	0.0857143	11.3963	5.35913	0.00228529	0.0297242	0.0256648	3
GO:0002361	CD4-positive, CD25-positive, alpha-beta regulatory T cell differentiation	2/140	10/18614	0.2	26.5914	7.04666	0.00242951	0.0309722	0.0267423	2
GO:0045657	positive regulation of monocyte differentiation	2/140	10/18614	0.2	26.5914	7.04666	0.00242951	0.0309722	0.0267423	2
GO:2000109	regulation of macrophage apoptotic process	2/140	10/18614	0.2	26.5914	7.04666	0.00242951	0.0309722	0.0267423	2
GO:0002637	regulation of immunoglobulin production	4/140	76/18614	0.0526316	6.99774	4.56095	0.00258678	0.0327602	0.0282862	4
GO:0042129	regulation of T cell proliferation	6/140	183/18614	0.0327869	4.35925	3.97544	0.00263217	0.0331172	0.0285944	6
GO:0140694	non-membrane-bounded organelle assembly	9/140	390/18614	0.0230769	3.06824	3.59338	0.00279394	0.0349242	0.0301547	9
GO:0000462	maturation of SSU-rRNA from tricistronic rRNA transcript (SSU-rRNA, 5.8S rRNA, LSU-rRNA)	3/140	38/18614	0.0789474	10.4966	5.10125	0.00289758	0.0355498	0.0306948	3
GO:0002335	mature B cell differentiation	3/140	38/18614	0.0789474	10.4966	5.10125	0.00289758	0.0355498	0.0306948	3
GO:0002604	regulation of dendritic cell antigen processing and presentation	2/140	11/18614	0.181818	24.174	6.69265	0.00295479	0.0355498	0.0306948	2
GO:0035821	modulation of process of another organism	2/140	11/18614	0.181818	24.174	6.69265	0.00295479	0.0355498	0.0306948	2
GO:0045060	negative thymic T cell selection	2/140	11/18614	0.181818	24.174	6.69265	0.00295479	0.0355498	0.0306948	2
GO:0046643	regulation of gamma-delta T cell activation	2/140	11/18614	0.181818	24.174	6.69265	0.00295479	0.0355498	0.0306948	2
GO:0045730	respiratory burst	3/140	39/18614	0.0769231	10.2275	5.0216	0.00312191	0.0373272	0.0322295	3
GO:0043123	positive regulation of I-kappaB kinase/NF-kappaB signaling	6/140	192/18614	0.03125	4.15491	3.82526	0.00333699	0.0396525	0.0342372	6
GO:0061844	antimicrobial humoral immune response mediated by antimicrobial peptide	4/140	82/18614	0.0487805	6.48571	4.33382	0.00340652	0.0402304	0.0347362	4
GO:0043380	regulation of memory T cell differentiation	2/140	12/18614	0.166667	22.1595	6.38276	0.00352831	0.0411636	0.0355419	2
GO:0043383	negative T cell selection	2/140	12/18614	0.166667	22.1595	6.38276	0.00352831	0.0411636	0.0355419	2
GO:0045622	regulation of T-helper cell differentiation	3/140	42/18614	0.0714286	9.49694	4.79899	0.00385781	0.0447367	0.0386271	3
GO:0033077	T cell differentiation in thymus	4/140	86/18614	0.0465116	6.18405	4.19465	0.00404165	0.0464387	0.0400966	4
GO:0002756	MyD88-independent toll-like receptor signaling pathway	2/140	13/18614	0.153846	20.4549	6.10837	0.00414933	0.0464387	0.0400966	2
GO:0042492	gamma-delta T cell differentiation	2/140	13/18614	0.153846	20.4549	6.10837	0.00414933	0.0464387	0.0400966	2
GO:0043379	memory T cell differentiation	2/140	13/18614	0.153846	20.4549	6.10837	0.00414933	0.0464387	0.0400966	2
GO:0070486	leukocyte aggregation	2/140	13/18614	0.153846	20.4549	6.10837	0.00414933	0.0464387	0.0400966	2
GO:0071888	macrophage apoptotic process	2/140	13/18614	0.153846	20.4549	6.10837	0.00414933	0.0464387	0.0400966	2
GO:2000516	positive regulation of CD4-positive, alpha-beta T cell activation	3/140	44/18614	0.0681818	9.06526	4.66262	0.00440224	0.0489845	0.0422948	3
GO:0043281	regulation of cysteine-type endopeptidase activity involved in apoptotic process	6/140	204/18614	0.0294118	3.9105	3.63872	0.00448455	0.0496135	0.0428379	6

## Sheet: Supplementary Table 7
Supplementary Table 7. KEGG enrichment analysis of differentially expressed genes in Scissor- cell cluster
ID	Category	Subcategory	Description	GeneRatio	BgRatio	RichFactor	FoldEnrichment	Z-score	p-value	p.adjust	q-value	Count
hsa05171	Human Diseases	Infectious disease: viral	Coronavirus disease - COVID-19	40/99	238/8653	0.168067	14.6898	23.0382	2.7524e-37	3.93593e-35	3.21596e-35	40
hsa03010	Genetic Information Processing	Translation	Ribosome	40/99	261/8653	0.153257	13.3953	21.8743	1.3008e-35	9.30069e-34	7.59939e-34	40
hsa04640	Organismal Systems	Immune system	Hematopoietic cell lineage	18/99	100/8653	0.18	15.7327	15.941	3.2593e-17	1.5536e-15	1.26941e-15	18
hsa05310	Human Diseases	Immune disease	Asthma	11/99	32/8653	0.34375	30.0451	17.7076	2.63473e-14	9.41915e-13	7.69618e-13	11
hsa04672	Organismal Systems	Immune system	Intestinal immune network for IgA production	12/99	50/8653	0.24	20.977	15.2399	2.15514e-13	6.16369e-12	5.03621e-12	12
hsa05330	Human Diseases	Immune disease	Allograft rejection	11/99	39/8653	0.282051	24.6524	15.9256	3.2049e-13	7.63835e-12	6.24113e-12	11
hsa05320	Human Diseases	Immune disease	Autoimmune thyroid disease	11/99	54/8653	0.203704	17.8045	13.3257	1.58988e-11	3.2479e-10	2.65379e-10	11
hsa04940	Human Diseases	Endocrine and metabolic disease	Type I diabetes mellitus	10/99	44/8653	0.227273	19.8646	13.4955	4.35147e-11	7.77825e-10	6.35543e-10	10
hsa05332	Human Diseases	Immune disease	Graft-versus-host disease	10/99	45/8653	0.222222	19.4231	13.3294	5.54233e-11	8.80614e-10	7.1953e-10	10
hsa05140	Human Diseases	Infectious disease: parasitic	Leishmaniasis	12/99	79/8653	0.151899	13.2766	11.7921	6.92957e-11	9.90929e-10	8.09666e-10	12
hsa05321	Human Diseases	Immune disease	Inflammatory bowel disease	11/99	66/8653	0.166667	14.5673	11.9025	1.59375e-10	2.07188e-09	1.69289e-09	11
hsa05416	Human Diseases	Cardiovascular disease	Viral myocarditis	11/99	70/8653	0.157143	13.7349	11.5085	3.09231e-10	3.685e-09	3.01093e-09	11
hsa05169	Human Diseases	Infectious disease: viral	Epstein-Barr virus infection	16/99	204/8653	0.0784314	6.85522	9.1043	1.02192e-09	1.12411e-08	9.18488e-09	16
hsa04612	Organismal Systems	Immune system	Antigen processing and presentation	11/99	81/8653	0.135802	11.8697	10.5733	1.56243e-09	1.59591e-08	1.30398e-08	11
hsa05145	Human Diseases	Infectious disease: parasitic	Toxoplasmosis	12/99	112/8653	0.107143	9.36472	9.58511	4.38647e-09	4.18177e-08	3.41683e-08	12
hsa04658	Organismal Systems	Immune system	Th1 and Th2 cell differentiation	11/99	93/8653	0.11828	10.3381	9.73991	7.01781e-09	6.27217e-08	5.12485e-08	11
hsa05323	Human Diseases	Immune disease	Rheumatoid arthritis	11/99	95/8653	0.115789	10.1205	9.61577	8.82115e-09	7.42014e-08	6.06283e-08	11
hsa04514	Environmental Information Processing	Signaling molecules and interaction	Cell adhesion molecules	13/99	160/8653	0.08125	7.10158	8.38036	2.83779e-08	2.25447e-07	1.84207e-07	13
hsa04659	Organismal Systems	Immune system	Th17 cell differentiation	11/99	109/8653	0.100917	8.82059	8.83921	3.79978e-08	2.85984e-07	2.33671e-07	11
hsa05322	Human Diseases	Immune disease	Systemic lupus erythematosus	12/99	141/8653	0.0851064	7.43864	8.29238	6.02573e-08	4.30839e-07	3.52029e-07	12
hsa05168	Human Diseases	Infectious disease: viral	Herpes simplex virus 1 infection	13/99	182/8653	0.0714286	6.24315	7.69045	1.31152e-07	8.93081e-07	7.29716e-07	13
hsa05150	Human Diseases	Infectious disease: bacterial	Staphylococcus aureus infection	10/99	102/8653	0.0980392	8.56902	8.27223	2.16327e-07	1.40613e-06	1.14891e-06	10
hsa05166	Human Diseases	Infectious disease: viral	Human T-cell leukemia virus 1 infection	13/99	224/8653	0.0580357	5.07256	6.64346	1.43014e-06	8.89176e-06	7.26526e-06	13
hsa04145	Cellular Processes	Transport and catabolism	Phagosome	11/99	159/8653	0.0691824	6.04682	6.90958	1.78575e-06	1.06401e-05	8.6938e-06	11
hsa05340	Human Diseases	Immune disease	Primary immunodeficiency	6/99	38/8653	0.157895	13.8006	8.50721	3.95374e-06	2.2424e-05	1.83221e-05	6
hsa05164	Human Diseases	Infectious disease: viral	Influenza A	11/99	173/8653	0.0635838	5.55748	6.5139	4.07708e-06	2.2424e-05	1.83221e-05	11
hsa05152	Human Diseases	Infectious disease: bacterial	Tuberculosis	11/99	182/8653	0.0604396	5.28266	6.28164	6.65101e-06	3.52257e-05	2.87822e-05	11
hsa04662	Organismal Systems	Immune system	B cell receptor signaling pathway	8/99	91/8653	0.0879121	7.68387	6.89529	8.58757e-06	4.3858e-05	3.58354e-05	8
hsa04064	Environmental Information Processing	Signal transduction	NF-kappa B signaling pathway	5/99	105/8653	0.047619	4.1621	3.50694	0.00694238	0.0342331	0.0279711	5
hsa05216	Human Diseases	Cancer: specific types	Thyroid cancer	3/99	37/8653	0.0810811	7.08681	3.99144	0.0085166	0.0405958	0.0331699	3

## Sheet: Supplementary Table 8
Supplementary Table 8. GO-BP enrichment analysis of differentially expressed genes in Scissor+ cell cluster
ID	Description	GeneRatio	BgRatio	RichFactor	FoldEnrichment	Z-score	p-value	p.adjust	q-value	Count
GO:0002443	leukocyte mediated immunity	48/299	401/18614	0.119701	7.45187	16.6881	4.97204e-28	1.79839e-24	1.33774e-24	48
GO:0001909	leukocyte mediated cytotoxicity	31/299	139/18614	0.223022	13.884	19.4808	9.47554e-27	1.71365e-23	1.27471e-23	31
GO:0002449	lymphocyte mediated immunity	39/299	300/18614	0.13	8.09304	15.8249	3.3798e-24	4.07492e-21	3.03115e-21	39
GO:0001906	cell killing	32/299	197/18614	0.162437	10.1124	16.4284	4.87761e-23	3.63807e-20	2.7062e-20	32
GO:0002228	natural killer cell mediated immunity	23/299	79/18614	0.291139	18.1246	19.4885	5.02912e-23	3.63807e-20	2.7062e-20	23
GO:0042267	natural killer cell mediated cytotoxicity	22/299	76/18614	0.289474	18.0209	18.9976	5.17993e-22	3.12264e-19	2.32279e-19	22
GO:0001910	regulation of leukocyte mediated cytotoxicity	21/299	95/18614	0.221053	13.7615	15.9328	2.1827e-18	1.12783e-15	8.38944e-16	21
GO:0031341	regulation of cell killing	22/299	110/18614	0.2	12.4508	15.3901	3.33074e-18	1.50591e-15	1.12018e-15	22
GO:0002768	immune response-regulating cell surface receptor signaling pathway	34/299	329/18614	0.103343	6.43356	12.705	5.17151e-18	2.07837e-15	1.54601e-15	34
GO:0002697	regulation of immune effector process	36/299	384/18614	0.09375	5.83633	12.2357	1.22885e-17	4.44476e-15	3.30626e-15	36
GO:0002429	immune response-activating cell surface receptor signaling pathway	32/299	302/18614	0.10596	6.59647	12.5282	2.49905e-17	8.21731e-15	6.1125e-15	32
GO:0002764	immune response-regulating signaling pathway	38/299	450/18614	0.0844444	5.25702	11.6801	4.88027e-17	1.47099e-14	1.09421e-14	38
GO:0002715	regulation of natural killer cell mediated immunity	16/299	52/18614	0.307692	19.1551	16.7505	8.1036e-17	2.25467e-14	1.67715e-14	16
GO:0030101	natural killer cell activation	20/299	100/18614	0.2	12.4508	14.6699	1.16848e-16	3.01884e-14	2.24558e-14	20
GO:0002757	immune response-activating signaling pathway	36/299	423/18614	0.0851064	5.29823	11.4254	2.71132e-16	6.53789e-14	4.86325e-14	36
GO:0002703	regulation of leukocyte mediated immunity	28/299	246/18614	0.113821	7.08584	12.2772	4.23135e-16	9.5655e-14	7.11536e-14	28
GO:0042269	regulation of natural killer cell mediated cytotoxicity	15/299	48/18614	0.3125	19.4544	16.357	5.84773e-16	1.24419e-13	9.25498e-14	15
GO:0002366	leukocyte activation involved in immune response	30/299	296/18614	0.101351	6.30955	11.7653	8.87965e-16	1.78432e-13	1.32727e-13	30
GO:0002253	activation of immune response	38/299	495/18614	0.0767677	4.77911	10.8884	1.12758e-15	2.14657e-13	1.59673e-13	38
GO:0002263	cell activation involved in immune response	30/299	300/18614	0.1	6.22542	11.6582	1.28132e-15	2.31727e-13	1.72371e-13	30
GO:0007159	leukocyte cell-cell adhesion	34/299	415/18614	0.0819277	5.10034	10.7935	5.998e-15	1.03308e-12	7.68465e-13	34
GO:0046631	alpha-beta T cell activation	23/299	175/18614	0.131429	8.18198	12.1965	8.6293e-15	1.38835e-12	1.03273e-12	23
GO:0050852	T cell receptor signaling pathway	21/299	140/18614	0.15	9.33813	12.653	8.82832e-15	1.38835e-12	1.03273e-12	21
GO:0002456	T cell mediated immunity	20/299	125/18614	0.16	9.96067	12.8434	1.08799e-14	1.63969e-12	1.21969e-12	20
GO:0050863	regulation of T cell activation	32/299	377/18614	0.0848806	5.28417	10.7375	1.47775e-14	2.13801e-12	1.59037e-12	32
GO:0002706	regulation of lymphocyte mediated immunity	23/299	184/18614	0.125	7.78177	11.8122	2.5956e-14	3.51335e-12	2.61343e-12	23
GO:0002831	regulation of response to biotic stimulus	35/299	463/18614	0.075594	4.70604	10.3179	2.62263e-14	3.51335e-12	2.61343e-12	35
GO:0031343	positive regulation of cell killing	16/299	74/18614	0.216216	13.4604	13.7225	3.82939e-14	4.94676e-12	3.67967e-12	16
GO:0050867	positive regulation of cell activation	32/299	394/18614	0.0812183	5.05618	10.3976	5.05449e-14	6.30416e-12	4.68939e-12	32
GO:0030217	T cell differentiation	28/299	300/18614	0.0933333	5.81039	10.7322	6.81463e-14	8.21618e-12	6.11165e-12	28
GO:0001819	positive regulation of cytokine production	35/299	489/18614	0.0715746	4.45582	9.8948	1.31993e-13	1.54006e-11	1.14558e-11	35
GO:0001912	positive regulation of leukocyte mediated cytotoxicity	15/299	67/18614	0.223881	13.9375	13.5547	1.40647e-13	1.58975e-11	1.18254e-11	15
GO:0002460	adaptive immune response based on somatic recombination of immune receptors built from immunoglobulin superfamily domains	28/299	311/18614	0.0900322	5.60488	10.4635	1.67337e-13	1.83412e-11	1.36432e-11	28
GO:0050851	antigen receptor-mediated signaling pathway	23/299	201/18614	0.114428	7.12361	11.1528	1.76013e-13	1.87247e-11	1.39285e-11	23
GO:0002699	positive regulation of immune effector process	26/299	267/18614	0.0973783	6.0622	10.6452	2.0614e-13	2.13031e-11	1.58464e-11	26
GO:1903131	mononuclear cell differentiation	34/299	474/18614	0.07173	4.46549	9.76507	2.84815e-13	2.8616e-11	2.12862e-11	34
GO:0002705	positive regulation of leukocyte mediated immunity	20/299	148/18614	0.135135	8.41273	11.5681	2.97341e-13	2.90671e-11	2.16218e-11	20
GO:0030098	lymphocyte differentiation	32/299	422/18614	0.0758294	4.7207	9.87826	3.33456e-13	3.17397e-11	2.36098e-11	32
GO:0001913	T cell mediated cytotoxicity	14/299	59/18614	0.237288	14.7722	13.5375	3.90795e-13	3.62437e-11	2.69601e-11	14
GO:0045088	regulation of innate immune response	30/299	373/18614	0.080429	5.00704	9.98835	4.20976e-13	3.80668e-11	2.83162e-11	30
GO:0002696	positive regulation of leukocyte activation	30/299	377/18614	0.0795756	4.95391	9.90972	5.54759e-13	4.89406e-11	3.64047e-11	30
GO:0002708	positive regulation of lymphocyte mediated immunity	18/299	126/18614	0.142857	8.89345	11.3592	1.78622e-12	1.53827e-10	1.14425e-10	18
GO:0001911	negative regulation of leukocyte mediated cytotoxicity	10/299	26/18614	0.384615	23.9439	14.9582	4.16638e-12	3.50461e-10	2.60692e-10	10
GO:0031342	negative regulation of cell killing	10/299	29/18614	0.344828	21.467	14.0933	1.50555e-11	1.22544e-09	9.11549e-10	10
GO:0002683	negative regulation of immune system process	32/299	487/18614	0.0657084	4.09062	8.83055	1.5246e-11	1.22544e-09	9.11549e-10	32
GO:0022407	regulation of cell-cell adhesion	32/299	491/18614	0.0651731	4.0573	8.77211	1.8872e-11	1.4604e-09	1.08633e-09	32
GO:1903037	regulation of leukocyte cell-cell adhesion	28/299	378/18614	0.0740741	4.61142	9.06357	1.89768e-11	1.4604e-09	1.08633e-09	28
GO:0002285	lymphocyte activation involved in immune response	21/299	208/18614	0.100962	6.28528	9.794	2.30659e-11	1.73811e-09	1.29291e-09	21
GO:0006968	cellular defense response	12/299	52/18614	0.230769	14.3663	12.3323	2.75469e-11	2.03341e-09	1.51257e-09	12
GO:0031349	positive regulation of defense response	30/299	441/18614	0.0680272	4.23498	8.78451	2.92555e-11	2.11634e-09	1.57425e-09	30
GO:0032814	regulation of natural killer cell activation	11/299	43/18614	0.255814	15.9255	12.5195	5.57109e-11	3.95111e-09	2.93905e-09	11
GO:0051251	positive regulation of lymphocyte activation	25/299	327/18614	0.0764526	4.75949	8.76339	1.22686e-10	8.53373e-09	6.34786e-09	25
GO:0002474	antigen processing and presentation of peptide antigen via MHC class I	10/299	36/18614	0.277778	17.2928	12.5023	1.72982e-10	1.18052e-08	8.78136e-09	10
GO:1902105	regulation of leukocyte differentiation	24/299	319/18614	0.0752351	4.6837	8.47918	4.05571e-10	2.71658e-08	2.02074e-08	24
GO:0045953	negative regulation of natural killer cell mediated cytotoxicity	8/299	20/18614	0.4	24.9017	13.6646	4.3018e-10	2.78192e-08	2.06935e-08	8
GO:0046634	regulation of alpha-beta T cell activation	15/299	114/18614	0.131579	8.19134	9.84049	4.30709e-10	2.78192e-08	2.06935e-08	15
GO:0002716	negative regulation of natural killer cell mediated immunity	8/299	21/18614	0.380952	23.7159	13.3078	6.8526e-10	4.34839e-08	3.23458e-08	8
GO:0045580	regulation of T cell differentiation	18/299	180/18614	0.1	6.22542	9.00094	7.47519e-10	4.66168e-08	3.46762e-08	18
GO:0002704	negative regulation of leukocyte mediated immunity	12/299	68/18614	0.176471	10.986	10.5405	7.72999e-10	4.73887e-08	3.52504e-08	12
GO:0002819	regulation of adaptive immune response	19/299	205/18614	0.0926829	5.7699	8.77428	9.13191e-10	5.50502e-08	4.09494e-08	19
GO:0050900	leukocyte migration	26/299	393/18614	0.0661578	4.1186	7.9838	1.18027e-09	6.99841e-08	5.2058e-08	26
GO:0002717	positive regulation of natural killer cell mediated immunity	9/299	32/18614	0.28125	17.509	11.9423	1.28079e-09	7.47196e-08	5.55806e-08	9
GO:0006909	phagocytosis	20/299	236/18614	0.0847458	5.27578	8.44622	1.58099e-09	9.07688e-08	6.75189e-08	20
GO:0045619	regulation of lymphocyte differentiation	19/299	212/18614	0.0896226	5.57938	8.56807	1.60864e-09	9.09136e-08	6.76266e-08	19
GO:0050777	negative regulation of immune response	18/299	191/18614	0.0942408	5.86689	8.63829	1.95468e-09	1.0877e-07	8.09095e-08	18
GO:1903706	regulation of hemopoiesis	26/299	415/18614	0.0626506	3.90026	7.63445	3.71015e-09	2.03328e-07	1.51246e-07	26
GO:0071674	mononuclear cell migration	18/299	202/18614	0.0891089	5.5474	8.30288	4.78641e-09	2.56542e-07	1.9083e-07	18
GO:0045785	positive regulation of cell adhesion	28/299	482/18614	0.0580913	3.61643	7.43617	4.82301e-09	2.56542e-07	1.9083e-07	28
GO:0002709	regulation of T cell mediated immunity	13/299	97/18614	0.134021	8.34334	9.26477	5.09588e-09	2.67128e-07	1.98705e-07	13
GO:0001914	regulation of T cell mediated cytotoxicity	10/299	50/18614	0.2	12.4508	10.3592	5.73124e-09	2.96142e-07	2.20287e-07	10
GO:0045954	positive regulation of natural killer cell mediated cytotoxicity	8/299	27/18614	0.296296	18.4457	11.5906	6.87502e-09	3.50239e-07	2.60527e-07	8
GO:0031348	negative regulation of defense response	21/299	284/18614	0.0739437	4.6033	7.81842	7.10518e-09	3.56936e-07	2.65509e-07	21
GO:0002698	negative regulation of immune effector process	14/299	122/18614	0.114754	7.14392	8.69909	1.01543e-08	5.03126e-07	3.74253e-07	14
GO:0002274	myeloid leukocyte activation	19/299	240/18614	0.0791667	4.92846	7.82647	1.25263e-08	6.12264e-07	4.55436e-07	19
GO:0002832	negative regulation of response to biotic stimulus	14/299	125/18614	0.112	6.97247	8.56037	1.39323e-08	6.71907e-07	4.99802e-07	14
GO:0002707	negative regulation of lymphocyte mediated immunity	10/299	56/18614	0.178571	11.1168	9.68752	1.82464e-08	8.68385e-07	6.45953e-07	10
GO:0045089	positive regulation of innate immune response	21/299	300/18614	0.07	4.35779	7.4914	1.85826e-08	8.72901e-07	6.49312e-07	21
GO:1903039	positive regulation of leukocyte cell-cell adhesion	20/299	273/18614	0.0732601	4.56075	7.57271	1.91406e-08	8.87584e-07	6.60234e-07	20
GO:0002695	negative regulation of leukocyte activation	17/299	202/18614	0.0841584	5.23921	7.74018	3.02796e-08	1.38634e-06	1.03124e-06	17
GO:0019882	antigen processing and presentation	13/299	114/18614	0.114035	7.09916	8.34597	3.71291e-08	1.6787e-06	1.24871e-06	13
GO:0038094	Fc-gamma receptor signaling pathway	8/299	33/18614	0.242424	15.0919	10.3522	3.95412e-08	1.76569e-06	1.31342e-06	8
GO:0019885	antigen processing and presentation of endogenous peptide antigen via MHC class I	7/299	23/18614	0.304348	18.9469	11.0038	5.05918e-08	2.23159e-06	1.65998e-06	7
GO:0022409	positive regulation of cell-cell adhesion	21/299	321/18614	0.0654206	4.0727	7.0953	5.9609e-08	2.59766e-06	1.93228e-06	21
GO:0046632	alpha-beta T cell differentiation	13/299	119/18614	0.109244	6.80088	8.11111	6.22869e-08	2.68204e-06	1.99505e-06	13
GO:0050727	regulation of inflammatory response	24/299	414/18614	0.057971	3.60894	6.85912	6.61377e-08	2.81435e-06	2.09347e-06	24
GO:0043299	leukocyte degranulation	11/299	81/18614	0.135802	8.45427	8.59044	6.83245e-08	2.8736e-06	2.13755e-06	11
GO:0002822	regulation of adaptive immune response based on somatic recombination of immune receptors built from immunoglobulin superfamily domains	16/299	190/18614	0.0842105	5.24246	7.51005	7.69976e-08	3.20115e-06	2.3812e-06	16
GO:0002833	positive regulation of response to biotic stimulus	21/299	327/18614	0.0642202	3.99797	6.98829	8.16641e-08	3.35658e-06	2.49681e-06	21
GO:0072676	lymphocyte migration	13/299	122/18614	0.106557	6.63364	7.9766	8.39109e-08	3.41018e-06	2.53668e-06	13
GO:0051250	negative regulation of lymphocyte activation	15/299	168/18614	0.0892857	5.55841	7.58328	9.14541e-08	3.67544e-06	2.734e-06	15
GO:0002483	antigen processing and presentation of endogenous peptide antigen	7/299	25/18614	0.28	17.4312	10.5039	9.65019e-08	3.83568e-06	2.8532e-06	7
GO:0050870	positive regulation of T cell activation	18/299	249/18614	0.0722892	4.5003	7.10477	1.21978e-07	4.79557e-06	3.56722e-06	18
GO:0046629	gamma-delta T cell activation	7/299	26/18614	0.269231	16.7607	10.2751	1.30248e-07	5.06566e-06	3.76812e-06	7
GO:0006754	ATP biosynthetic process	12/299	106/18614	0.113208	7.04764	7.9781	1.35689e-07	5.22115e-06	3.88378e-06	12
GO:0002711	positive regulation of T cell mediated immunity	10/299	69/18614	0.144928	9.02235	8.53007	1.4494e-07	5.50623e-06	4.09584e-06	10
GO:0050866	negative regulation of cell activation	17/299	225/18614	0.0755556	4.70365	7.14138	1.46143e-07	5.50623e-06	4.09584e-06	17
GO:0048002	antigen processing and presentation of peptide antigen	10/299	71/18614	0.140845	8.76819	8.37914	1.91323e-07	7.06137e-06	5.25264e-06	10
GO:0072678	T cell migration	10/299	71/18614	0.140845	8.76819	8.37914	1.91323e-07	7.06137e-06	5.25264e-06	10
GO:0001916	positive regulation of T cell mediated cytotoxicity	8/299	40/18614	0.2	12.4508	9.26307	1.98648e-07	7.25767e-06	5.39866e-06	8
GO:0070661	leukocyte proliferation	21/299	348/18614	0.0603448	3.75672	6.63286	2.32034e-07	8.39268e-06	6.24294e-06	21
GO:0002428	antigen processing and presentation of peptide antigen via MHC class Ib	6/299	18/18614	0.333333	20.7514	10.7119	2.57849e-07	9.23407e-06	6.86882e-06	6
GO:0032102	negative regulation of response to external stimulus	24/299	446/18614	0.0538117	3.35	6.41833	2.61511e-07	9.27338e-06	6.89806e-06	24
GO:0019646	aerobic electron transport chain	11/299	94/18614	0.117021	7.28506	7.80537	3.2338e-07	1.1356e-05	8.4472e-06	11
GO:0070663	regulation of leukocyte proliferation	18/299	268/18614	0.0671642	4.18125	6.70247	3.64665e-07	1.26826e-05	9.43404e-06	18
GO:0034341	response to type II interferon	13/299	139/18614	0.0935252	5.82233	7.29143	3.89839e-07	1.3429e-05	9.98925e-06	13
GO:0009206	purine ribonucleoside triphosphate biosynthetic process	12/299	117/18614	0.102564	6.38504	7.46572	4.03844e-07	1.37802e-05	1.02505e-05	12
GO:0043320	natural killer cell degranulation	5/299	11/18614	0.454545	28.2974	11.5709	4.41498e-07	1.48428e-05	1.10409e-05	5
GO:0009145	purine nucleoside triphosphate biosynthetic process	12/299	118/18614	0.101695	6.33093	7.42242	4.4319e-07	1.48428e-05	1.10409e-05	12
GO:0045824	negative regulation of innate immune response	10/299	78/18614	0.128205	7.98131	7.89435	4.72218e-07	1.56699e-05	1.16561e-05	10
GO:0046651	lymphocyte proliferation	19/299	306/18614	0.0620915	3.86546	6.45765	5.7379e-07	1.88672e-05	1.40345e-05	19
GO:0019883	antigen processing and presentation of endogenous antigen	7/299	32/18614	0.21875	13.6181	9.12774	6.13597e-07	1.99944e-05	1.4873e-05	7
GO:0009201	ribonucleoside triphosphate biosynthetic process	12/299	123/18614	0.097561	6.07358	7.21318	6.95709e-07	2.24677e-05	1.67127e-05	12
GO:0042773	ATP synthesis coupled electron transport	11/299	102/18614	0.107843	6.71369	7.39316	7.44721e-07	2.36286e-05	1.75763e-05	11
GO:0042775	mitochondrial ATP synthesis coupled electron transport	11/299	102/18614	0.107843	6.71369	7.39316	7.44721e-07	2.36286e-05	1.75763e-05	11
GO:0032943	mononuclear cell proliferation	19/299	313/18614	0.0607029	3.77901	6.33527	8.07545e-07	2.53991e-05	1.88932e-05	19
GO:0002323	natural killer cell activation involved in immune response	7/299	34/18614	0.205882	12.817	8.81182	9.5408e-07	2.97492e-05	2.21291e-05	7
GO:0006887	exocytosis	20/299	351/18614	0.0569801	3.54725	6.15572	1.11155e-06	3.4363e-05	2.55611e-05	20
GO:0002821	positive regulation of adaptive immune response	12/299	129/18614	0.0930233	5.79109	6.97685	1.16148e-06	3.56024e-05	2.6483e-05	12
GO:0019835	cytolysis	6/299	23/18614	0.26087	16.2402	9.34424	1.31034e-06	3.98276e-05	2.9626e-05	6
GO:1903557	positive regulation of tumor necrosis factor superfamily cytokine production	11/299	109/18614	0.100917	6.28253	7.06726	1.45213e-06	4.37696e-05	3.25582e-05	11
GO:0019221	cytokine-mediated signaling pathway	24/299	492/18614	0.0487805	3.03679	5.85014	1.50727e-06	4.50562e-05	3.35153e-05	24
GO:0071219	cellular response to molecule of bacterial origin	16/299	237/18614	0.0675105	4.20281	6.34029	1.53355e-06	4.54659e-05	3.38201e-05	16
GO:0002444	myeloid leukocyte mediated immunity	11/299	110/18614	0.1	6.22542	7.02304	1.59072e-06	4.67775e-05	3.47957e-05	11
GO:0050670	regulation of lymphocyte proliferation	16/299	239/18614	0.0669456	4.16764	6.29741	1.71204e-06	4.99391e-05	3.71475e-05	16
GO:0002702	positive regulation of production of molecular mediator of immune response	12/299	134/18614	0.0895522	5.575	6.79099	1.74193e-06	5.00045e-05	3.71961e-05	12
GO:0009142	nucleoside triphosphate biosynthetic process	12/299	134/18614	0.0895522	5.575	6.79099	1.74193e-06	5.00045e-05	3.71961e-05	12
GO:0002237	response to molecule of bacterial origin	20/299	366/18614	0.0546448	3.40187	5.92956	2.11523e-06	5.96154e-05	4.43452e-05	20
GO:0043368	positive T cell selection	7/299	38/18614	0.184211	11.4679	8.25305	2.1184e-06	5.96154e-05	4.43452e-05	7
GO:0032944	regulation of mononuclear cell proliferation	16/299	243/18614	0.0658436	4.09904	6.21304	2.12618e-06	5.96154e-05	4.43452e-05	16
GO:0038093	Fc receptor signaling pathway	8/299	54/18614	0.148148	9.22284	7.73161	2.21151e-06	6.11351e-05	4.54757e-05	8
GO:0046635	positive regulation of alpha-beta T cell activation	9/299	72/18614	0.125	7.78177	7.36667	2.21418e-06	6.11351e-05	4.54757e-05	9
GO:0002475	antigen processing and presentation via MHC class Ib	6/299	25/18614	0.24	14.941	8.91202	2.23746e-06	6.13099e-05	4.56057e-05	6
GO:0002700	regulation of production of molecular mediator of immune response	14/299	189/18614	0.0740741	4.61142	6.37596	2.35877e-06	6.41478e-05	4.77167e-05	14
GO:0046637	regulation of alpha-beta T cell differentiation	9/299	73/18614	0.123288	7.67517	7.30126	2.49036e-06	6.67588e-05	4.96589e-05	9
GO:0071706	tumor necrosis factor superfamily cytokine production	14/299	190/18614	0.0736842	4.58715	6.35001	2.51014e-06	6.67588e-05	4.96589e-05	14
GO:1903555	regulation of tumor necrosis factor superfamily cytokine production	14/299	190/18614	0.0736842	4.58715	6.35001	2.51014e-06	6.67588e-05	4.96589e-05	14
GO:0007015	actin filament organization	22/299	442/18614	0.0497738	3.09862	5.70538	3.01492e-06	7.95984e-05	5.92097e-05	22
GO:0002286	T cell activation involved in immune response	11/299	119/18614	0.092437	5.75459	6.64813	3.46172e-06	8.9885e-05	6.68615e-05	11
GO:0002718	regulation of cytokine production involved in immune response	11/299	119/18614	0.092437	5.75459	6.64813	3.46172e-06	8.9885e-05	6.68615e-05	11
GO:0015986	proton motive force-driven ATP synthesis	9/299	76/18614	0.118421	7.37221	7.11222	3.50395e-06	8.9885e-05	6.68615e-05	9
GO:0150076	neuroinflammatory response	9/299	76/18614	0.118421	7.37221	7.11222	3.50395e-06	8.9885e-05	6.68615e-05	9
GO:0071222	cellular response to lipopolysaccharide	15/299	224/18614	0.0669643	4.16881	6.09634	3.60702e-06	9.12643e-05	6.78875e-05	15
GO:0034109	homotypic cell-cell adhesion	10/299	97/18614	0.103093	6.41796	6.8356	3.60818e-06	9.12643e-05	6.78875e-05	10
GO:0002486	antigen processing and presentation of endogenous peptide antigen via MHC class I via ER pathway, TAP-independent	5/299	16/18614	0.3125	19.4544	9.43556	3.90724e-06	9.75671e-05	7.25759e-05	5
GO:0072659	protein localization to plasma membrane	17/299	285/18614	0.0596491	3.71341	5.89805	3.91132e-06	9.75671e-05	7.25759e-05	17
GO:0002367	cytokine production involved in immune response	11/299	121/18614	0.0909091	5.65947	6.57001	4.07484e-06	0.00010095	7.50922e-05	11
GO:0034612	response to tumor necrosis factor	16/299	257/18614	0.0622568	3.87575	5.93139	4.38068e-06	0.000107788	8.01791e-05	16
GO:0071675	regulation of mononuclear cell migration	11/299	122/18614	0.0901639	5.61308	6.5316	4.41554e-06	0.000107912	8.02712e-05	11
GO:0002824	positive regulation of adaptive immune response based on somatic recombination of immune receptors built from immunoglobulin superfamily domains	11/299	123/18614	0.0894309	5.56745	6.49361	4.78088e-06	0.000116057	8.63295e-05	11
GO:0006119	oxidative phosphorylation	12/299	148/18614	0.0810811	5.04764	6.31664	4.93918e-06	0.0001191	8.85933e-05	12
GO:0022904	respiratory electron transport chain	11/299	124/18614	0.0887097	5.52255	6.45604	5.17236e-06	0.000123897	9.21614e-05	11
GO:0050764	regulation of phagocytosis	10/299	101/18614	0.0990099	6.16378	6.6486	5.20942e-06	0.000123964	9.2211e-05	10
GO:0002476	antigen processing and presentation of endogenous peptide antigen via MHC class Ib	5/299	17/18614	0.294118	18.3101	9.12309	5.46265e-06	0.000128301	9.54377e-05	5
GO:0002484	antigen processing and presentation of endogenous peptide antigen via MHC class I via ER pathway	5/299	17/18614	0.294118	18.3101	9.12309	5.46265e-06	0.000128301	9.54377e-05	5
GO:0051651	maintenance of location in cell	15/299	233/18614	0.0643777	4.00778	5.90309	5.83239e-06	0.000136102	0.00010124	15
GO:0071216	cellular response to biotic stimulus	16/299	264/18614	0.0606061	3.77298	5.7979	6.16804e-06	0.000143011	0.00010638	16
GO:0071356	cellular response to tumor necrosis factor	15/299	235/18614	0.0638298	3.97367	5.86147	6.46832e-06	0.000149019	0.000110848	15
GO:0032760	positive regulation of tumor necrosis factor production	10/299	105/18614	0.0952381	5.92897	6.47142	7.39283e-06	0.00016924	0.00012589	10
GO:0097530	granulocyte migration	12/299	156/18614	0.0769231	4.78878	6.0717	8.49147e-06	0.000193168	0.000143689	12
GO:0032612	interleukin-1 production	11/299	131/18614	0.0839695	5.22745	6.20395	8.78632e-06	0.000197392	0.000146831	11
GO:0032652	regulation of interleukin-1 production	11/299	131/18614	0.0839695	5.22745	6.20395	8.78632e-06	0.000197392	0.000146831	11
GO:0042060	wound healing	21/299	439/18614	0.047836	2.97799	5.3587	9.32728e-06	0.000207014	0.000153988	21
GO:0001774	microglial cell activation	7/299	47/18614	0.148936	9.2719	7.25477	9.32906e-06	0.000207014	0.000153988	7
GO:0042098	T cell proliferation	14/299	213/18614	0.0657277	4.09182	5.79861	9.43697e-06	0.000208131	0.00015482	14
GO:0032640	tumor necrosis factor production	13/299	185/18614	0.0702703	4.37462	5.89386	9.61985e-06	0.000209608	0.000155918	13
GO:0032680	regulation of tumor necrosis factor production	13/299	185/18614	0.0702703	4.37462	5.89386	9.61985e-06	0.000209608	0.000155918	13
GO:0032930	positive regulation of superoxide anion generation	5/299	19/18614	0.263158	16.3827	8.57139	9.99761e-06	0.000216535	0.000161071	5
GO:0035456	response to interferon-beta	6/299	32/18614	0.1875	11.6727	7.72043	1.04153e-05	0.00022424	0.000166802	6
GO:0009615	response to virus	20/299	408/18614	0.0490196	3.05168	5.35392	1.07067e-05	0.000229149	0.000170454	20
GO:0036230	granulocyte activation	7/299	48/18614	0.145833	9.07873	7.16053	1.0773e-05	0.000229211	0.0001705	7
GO:0042776	proton motive force-driven mitochondrial ATP synthesis	8/299	67/18614	0.119403	7.43333	6.74027	1.15718e-05	0.000244768	0.000182072	8
GO:0072677	eosinophil migration	6/299	33/18614	0.181818	11.3189	7.5805	1.25592e-05	0.000264107	0.000196458	6
GO:0032496	response to lipopolysaccharide	18/299	345/18614	0.0521739	3.24804	5.38514	1.29299e-05	0.000265507	0.000197499	18
GO:1990778	protein localization to cell periphery	18/299	345/18614	0.0521739	3.24804	5.38514	1.29299e-05	0.000265507	0.000197499	18
GO:0046034	ATP metabolic process	14/299	219/18614	0.0639269	3.97972	5.66745	1.29337e-05	0.000265507	0.000197499	14
GO:2000401	regulation of lymphocyte migration	8/299	68/18614	0.117647	7.32402	6.67518	1.2934e-05	0.000265507	0.000197499	8
GO:0007229	integrin-mediated signaling pathway	10/299	112/18614	0.0892857	5.55841	6.18235	1.31395e-05	0.000265507	0.000197499	10
GO:0032611	interleukin-1 beta production	10/299	112/18614	0.0892857	5.55841	6.18235	1.31395e-05	0.000265507	0.000197499	10
GO:0032651	regulation of interleukin-1 beta production	10/299	112/18614	0.0892857	5.55841	6.18235	1.31395e-05	0.000265507	0.000197499	10
GO:0002269	leukocyte activation involved in inflammatory response	7/299	50/18614	0.14	8.71559	6.98005	1.42189e-05	0.000285722	0.000212536	7
GO:2000379	positive regulation of reactive oxygen species metabolic process	8/299	70/18614	0.114286	7.11476	6.54888	1.60658e-05	0.000321049	0.000238814	8
GO:0006120	mitochondrial electron transport, NADH to ubiquinone	7/299	51/18614	0.137255	8.54469	6.89355	1.62565e-05	0.000321311	0.000239009	7
GO:0045058	T cell selection	7/299	51/18614	0.137255	8.54469	6.89355	1.62565e-05	0.000321311	0.000239009	7
GO:0035710	CD4-positive, alpha-beta T cell activation	10/299	115/18614	0.0869565	5.41341	6.06581	1.65895e-05	0.00032611	0.000242579	10
GO:0099515	actin filament-based transport	5/299	21/18614	0.238095	14.8224	8.09766	1.70404e-05	0.000333163	0.000247825	5
GO:0009060	aerobic respiration	13/299	196/18614	0.0663265	4.1291	5.62687	1.78561e-05	0.000346235	0.000257549	13
GO:0071346	cellular response to type II interferon	10/299	116/18614	0.0862069	5.36674	6.02787	1.79005e-05	0.000346235	0.000257549	10
GO:0002685	regulation of leukocyte migration	14/299	227/18614	0.061674	3.83946	5.49964	1.93531e-05	0.000372341	0.000276968	14
GO:0071677	positive regulation of mononuclear cell migration	8/299	72/18614	0.111111	6.91713	6.42746	1.98117e-05	0.000379147	0.000282031	8
GO:0045055	regulated exocytosis	14/299	228/18614	0.0614035	3.82263	5.4792	2.03261e-05	0.000386945	0.000287831	14
GO:0002223	stimulatory C-type lectin receptor signaling pathway	5/299	22/18614	0.227273	14.1487	7.88444	2.17636e-05	0.000405767	0.000301832	5
GO:0032928	regulation of superoxide anion generation	5/299	22/18614	0.227273	14.1487	7.88444	2.17636e-05	0.000405767	0.000301832	5
GO:1990840	response to lectin	5/299	22/18614	0.227273	14.1487	7.88444	2.17636e-05	0.000405767	0.000301832	5
GO:1990858	cellular response to lectin	5/299	22/18614	0.227273	14.1487	7.88444	2.17636e-05	0.000405767	0.000301832	5
GO:0050766	positive regulation of phagocytosis	8/299	73/18614	0.109589	6.82238	6.36847	2.19435e-05	0.000407024	0.000302767	8
GO:1901214	regulation of neuron death	17/299	327/18614	0.0519878	3.23646	5.21319	2.35655e-05	0.00043488	0.000323488	17
GO:0061900	glial cell activation	7/299	55/18614	0.127273	7.92326	6.56984	2.69737e-05	0.000495248	0.000368393	7
GO:0002275	myeloid cell activation involved in immune response	9/299	98/18614	0.0918367	5.71722	5.98227	2.84393e-05	0.00051952	0.000386448	9
GO:0022408	negative regulation of cell-cell adhesion	13/299	205/18614	0.0634146	3.94783	5.42256	2.86673e-05	0.000521054	0.000387589	13
GO:0002369	T cell cytokine production	6/299	38/18614	0.157895	9.82961	6.96141	2.92627e-05	0.000526583	0.000391702	6
GO:0002724	regulation of T cell cytokine production	6/299	38/18614	0.157895	9.82961	6.96141	2.92627e-05	0.000526583	0.000391702	6
GO:0022900	electron transport chain	12/299	177/18614	0.0677966	4.22062	5.50075	3.02166e-05	0.000541056	0.000402468	12
GO:0032729	positive regulation of type II interferon production	8/299	77/18614	0.103896	6.46797	6.14316	3.24967e-05	0.000579018	0.000430706	8
GO:1901654	response to ketone	13/299	208/18614	0.0625	3.89089	5.35702	3.3366e-05	0.000591592	0.000440059	13
GO:0070997	neuron death	18/299	373/18614	0.0482574	3.00422	4.99593	3.64215e-05	0.000642617	0.000478015	18
GO:0050729	positive regulation of inflammatory response	11/299	154/18614	0.0714286	4.44673	5.48772	4.01507e-05	0.000704976	0.0005244	11
GO:0045333	cellular respiration	14/299	243/18614	0.0576132	3.58666	5.18581	4.1055e-05	0.000717371	0.000533621	14
GO:0009205	purine ribonucleoside triphosphate metabolic process	14/299	244/18614	0.057377	3.57196	5.16708	4.29354e-05	0.000736168	0.000547603	14
GO:0002292	T cell differentiation involved in immune response	8/299	80/18614	0.1	6.22542	5.98442	4.29445e-05	0.000736168	0.000547603	8
GO:0002720	positive regulation of cytokine production involved in immune response	8/299	80/18614	0.1	6.22542	5.98442	4.29445e-05	0.000736168	0.000547603	8
GO:0042113	B cell activation	15/299	276/18614	0.0543478	3.38338	5.09697	4.29449e-05	0.000736168	0.000547603	15
GO:1902107	positive regulation of leukocyte differentiation	12/299	184/18614	0.0652174	4.06006	5.32986	4.42178e-05	0.000750872	0.00055854	12
GO:1903708	positive regulation of hemopoiesis	12/299	184/18614	0.0652174	4.06006	5.32986	4.42178e-05	0.000750872	0.00055854	12
GO:2000403	positive regulation of lymphocyte migration	6/299	41/18614	0.146341	9.11037	6.6425	4.57726e-05	0.000773643	0.000575478	6
GO:0045620	negative regulation of lymphocyte differentiation	7/299	60/18614	0.116667	7.26299	6.20839	4.7938e-05	0.000800049	0.000595121	7
GO:0032956	regulation of actin cytoskeleton organization	17/299	346/18614	0.0491329	3.05873	4.93893	4.79512e-05	0.000800049	0.000595121	17
GO:0050864	regulation of B cell activation	10/299	130/18614	0.0769231	4.78878	5.53878	4.79985e-05	0.000800049	0.000595121	10
GO:0051235	maintenance of location	17/299	347/18614	0.0489914	3.04992	4.92502	4.97014e-05	0.000824632	0.000613407	17
GO:0044403	biological process involved in symbiotic interaction	16/299	313/18614	0.0511182	3.18232	4.97501	5.00515e-05	0.00082665	0.000614908	16
GO:0050868	negative regulation of T cell activation	10/299	131/18614	0.0763359	4.75223	5.50654	5.12392e-05	0.000842419	0.000626638	10
GO:0032816	positive regulation of natural killer cell activation	5/299	26/18614	0.192308	11.972	7.15311	5.15741e-05	0.000842818	0.000626935	5
GO:0009152	purine ribonucleotide biosynthetic process	13/299	217/18614	0.0599078	3.72951	5.16752	5.17295e-05	0.000842818	0.000626935	13
GO:0042119	neutrophil activation	6/299	42/18614	0.142857	8.89345	6.54339	5.2687e-05	0.000854569	0.000635676	6
GO:0034113	heterotypic cell-cell adhesion	7/299	61/18614	0.114754	7.14392	6.14107	5.3416e-05	0.000860273	0.000639919	7
GO:0009144	purine nucleoside triphosphate metabolic process	14/299	249/18614	0.0562249	3.50024	5.07488	5.35144e-05	0.000860273	0.000639919	14
GO:0051851	modulation by host of symbiont process	8/299	83/18614	0.0963855	6.0004	5.83358	5.6056e-05	0.000897144	0.000667346	8
GO:0045059	positive thymic T cell selection	4/299	14/18614	0.285714	17.7869	8.02821	5.75239e-05	0.000916582	0.000681804	4
GO:0030168	platelet activation	10/299	133/18614	0.075188	4.68077	5.44304	5.8283e-05	0.00091985	0.000684236	10
GO:0009199	ribonucleoside triphosphate metabolic process	14/299	251/18614	0.0557769	3.47234	5.03865	5.83451e-05	0.00091985	0.000684236	14
GO:0010959	regulation of metal ion transport	19/299	423/18614	0.0449173	2.79629	4.77483	5.8492e-05	0.00091985	0.000684236	19
GO:0032233	positive regulation of actin filament bundle assembly	7/299	62/18614	0.112903	7.0287	6.07525	5.93961e-05	0.000930024	0.000691804	7
GO:0002710	negative regulation of T cell mediated immunity	5/299	27/18614	0.185185	11.5286	6.99498	6.24683e-05	0.000973913	0.00072445	5
GO:0042116	macrophage activation	9/299	109/18614	0.0825688	5.14025	5.53906	6.60676e-05	0.00102561	0.000762904	9
GO:0002347	response to tumor cell	6/299	44/18614	0.136364	8.48921	6.35472	6.90154e-05	0.00106679	0.000793537	6
GO:0002418	immune response to tumor cell	5/299	28/18614	0.178571	11.1168	6.84495	7.50547e-05	0.00115031	0.000855664	5
GO:0036037	CD8-positive, alpha-beta T cell activation	5/299	28/18614	0.178571	11.1168	6.84495	7.50547e-05	0.00115031	0.000855664	5
GO:0031589	cell-substrate adhesion	17/299	359/18614	0.0473538	2.94797	4.76188	7.55617e-05	0.00115319	0.000857809	17
GO:0031334	positive regulation of protein-containing complex assembly	12/299	195/18614	0.0615385	3.83103	5.07772	7.75334e-05	0.00117831	0.000876494	12
GO:0043122	regulation of I-kappaB kinase/NF-kappaB signaling	14/299	258/18614	0.0542636	3.37813	4.9147	7.83823e-05	0.00118623	0.000882384	14
GO:0050854	regulation of antigen receptor-mediated signaling pathway	7/299	65/18614	0.107692	6.7043	5.88625	8.07011e-05	0.00121623	0.000904701	7
GO:0007249	I-kappaB kinase/NF-kappaB signaling	15/299	293/18614	0.0511945	3.18707	4.82129	8.44131e-05	0.0012669	0.000942388	15
GO:0006164	purine nucleotide biosynthetic process	14/299	262/18614	0.0534351	3.32656	4.84578	9.23329e-05	0.00137495	0.00102276	14
GO:0043367	CD4-positive, alpha-beta T cell differentiation	8/299	89/18614	0.0898876	5.59588	5.55297	9.23729e-05	0.00137495	0.00102276	8
GO:0009260	ribonucleotide biosynthetic process	13/299	231/18614	0.0562771	3.50348	4.89196	9.76977e-05	0.00144825	0.00107729	13
GO:0045582	positive regulation of T cell differentiation	9/299	116/18614	0.0775862	4.83007	5.28705	0.000107139	0.00158172	0.00117657	9
GO:0110053	regulation of actin filament organization	14/299	268/18614	0.0522388	3.25208	4.74484	0.000117298	0.00172467	0.0012829	14
GO:0009141	nucleoside triphosphate metabolic process	14/299	269/18614	0.0520446	3.23999	4.72829	0.000121983	0.00178629	0.00132874	14
GO:1905475	regulation of protein localization to membrane	11/299	175/18614	0.0628571	3.91312	4.94708	0.000127313	0.00185682	0.0013812	11
GO:0046390	ribose phosphate biosynthetic process	13/299	238/18614	0.0546218	3.40044	4.76205	0.000131704	0.00190749	0.0014189	13
GO:0072522	purine-containing compound biosynthetic process	14/299	271/18614	0.0516605	3.21608	4.69543	0.000131842	0.00190749	0.0014189	14
GO:0002687	positive regulation of leukocyte migration	10/299	147/18614	0.0680272	4.23498	5.03121	0.000134708	0.00194119	0.00144396	10
GO:0045581	negative regulation of T cell differentiation	6/299	50/18614	0.12	7.4705	5.85366	0.000143318	0.00205707	0.00153016	6
GO:0002431	Fc receptor mediated stimulatory signaling pathway	5/299	32/18614	0.15625	9.72722	6.31313	0.000145914	0.00207783	0.00154561	5
GO:0034694	response to prostaglandin	5/299	32/18614	0.15625	9.72722	6.31313	0.000145914	0.00207783	0.00154561	5
GO:0097529	myeloid leukocyte migration	13/299	241/18614	0.0539419	3.35811	4.70785	0.000149144	0.00211551	0.00157363	13
GO:1903038	negative regulation of leukocyte cell-cell adhesion	10/299	150/18614	0.0666667	4.15028	4.94962	0.000159079	0.00223887	0.00166539	10
GO:2000377	regulation of reactive oxygen species metabolic process	10/299	150/18614	0.0666667	4.15028	4.94962	0.000159079	0.00223887	0.00166539	10
GO:0035455	response to interferon-alpha	4/299	18/18614	0.222222	13.8343	6.96046	0.000167145	0.00234327	0.00174305	4
GO:0007162	negative regulation of cell adhesion	15/299	312/18614	0.0480769	2.99299	4.536	0.000168791	0.00234642	0.0017454	15
GO:0060326	cell chemotaxis	15/299	312/18614	0.0480769	2.99299	4.536	0.000168791	0.00234642	0.0017454	15
GO:0070527	platelet aggregation	7/299	73/18614	0.0958904	5.96958	5.43569	0.000169316	0.00234642	0.0017454	7
GO:0042742	defense response to bacterium	15/299	314/18614	0.0477707	2.97393	4.50724	0.000180927	0.00249776	0.00185798	15
GO:0045123	cellular extravasation	7/299	74/18614	0.0945946	5.88891	5.3841	0.00018447	0.00253699	0.00188716	7
GO:0032970	regulation of actin filament-based process	17/299	387/18614	0.0439276	2.73468	4.40613	0.000186331	0.00255288	0.00189897	17
GO:0042129	regulation of T cell proliferation	11/299	183/18614	0.0601093	3.74205	4.76286	0.000188611	0.00257436	0.00191495	11
GO:0090322	regulation of superoxide metabolic process	5/299	34/18614	0.147059	9.15503	6.0811	0.000196396	0.00267054	0.0019865	5
GO:0002639	positive regulation of immunoglobulin production	6/299	53/18614	0.113208	7.04764	5.63331	0.000198877	0.00269415	0.00200406	6
GO:1990266	neutrophil migration	9/299	128/18614	0.0703125	4.37725	4.89877	0.000226626	0.0030586	0.00227516	9
GO:2000514	regulation of CD4-positive, alpha-beta T cell activation	7/299	77/18614	0.0909091	5.65947	5.23483	0.000236625	0.00318169	0.00236672	7
GO:1905477	positive regulation of protein localization to membrane	8/299	102/18614	0.0784314	4.88268	5.02395	0.000239662	0.00321058	0.00238821	8
GO:0043370	regulation of CD4-positive, alpha-beta T cell differentiation	6/299	55/18614	0.109091	6.79137	5.49573	0.000244481	0.00326306	0.00242724	6
GO:0045621	positive regulation of lymphocyte differentiation	9/299	130/18614	0.0692308	4.3099	4.83871	0.000254553	0.00338143	0.0025153	9
GO:0071379	cellular response to prostaglandin stimulus	4/299	20/18614	0.2	12.4508	6.54645	0.000258025	0.00338143	0.0025153	4
GO:0140131	positive regulation of lymphocyte chemotaxis	4/299	20/18614	0.2	12.4508	6.54645	0.000258025	0.00338143	0.0025153	4
GO:1903978	regulation of microglial cell activation	4/299	20/18614	0.2	12.4508	6.54645	0.000258025	0.00338143	0.0025153	4
GO:2001185	regulation of CD8-positive, alpha-beta T cell activation	4/299	20/18614	0.2	12.4508	6.54645	0.000258025	0.00338143	0.0025153	4
GO:0030048	actin filament-based movement	9/299	131/18614	0.0687023	4.277	4.80913	0.000269551	0.00350253	0.00260537	9
GO:0071621	granulocyte chemotaxis	9/299	131/18614	0.0687023	4.277	4.80913	0.000269551	0.00350253	0.00260537	9
GO:0045071	negative regulation of viral genome replication	6/299	56/18614	0.107143	6.67009	5.42949	0.00027017	0.00350253	0.00260537	6
GO:0007596	blood coagulation	12/299	224/18614	0.0535714	3.33505	4.4923	0.000283896	0.0036663	0.0027272	12
GO:0008154	actin polymerization or depolymerization	11/299	192/18614	0.0572917	3.56665	4.5676	0.000285843	0.0036663	0.0027272	11
GO:0043123	positive regulation of I-kappaB kinase/NF-kappaB signaling	11/299	192/18614	0.0572917	3.56665	4.5676	0.000285843	0.0036663	0.0027272	11
GO:0002440	production of molecular mediator of immune response	15/299	328/18614	0.0457317	2.84699	4.31204	0.000289117	0.00369518	0.00274868	15
GO:0001666	response to hypoxia	14/299	293/18614	0.0477816	2.9746	4.35291	0.000294826	0.00375488	0.00279309	14
GO:0045921	positive regulation of exocytosis	7/299	80/18614	0.0875	5.44724	5.09321	0.000300051	0.00380802	0.00283262	7
GO:0009165	nucleotide biosynthetic process	14/299	295/18614	0.0474576	2.95444	4.32336	0.000315851	0.00399452	0.00297135	14
GO:0051098	regulation of binding	16/299	369/18614	0.0433604	2.69937	4.21278	0.000331361	0.00416594	0.00309886	16
GO:0009150	purine ribonucleotide metabolic process	18/299	445/18614	0.0404494	2.51815	4.1416	0.000331709	0.00416594	0.00309886	18
GO:1901293	nucleoside phosphate biosynthetic process	14/299	297/18614	0.047138	2.93454	4.29407	0.000338148	0.00423212	0.00314809	14
GO:0070482	response to oxygen levels	15/299	333/18614	0.045045	2.80424	4.2448	0.000339413	0.0042333	0.00314896	15
GO:0050817	coagulation	12/299	229/18614	0.0524017	3.26223	4.40111	0.000347011	0.00431319	0.00320839	12
GO:0001818	negative regulation of cytokine production	16/299	371/18614	0.0431267	2.68482	4.18824	0.000351722	0.00435677	0.00324081	16
GO:0032231	regulation of actin filament bundle assembly	8/299	108/18614	0.0740741	4.61142	4.80921	0.000354159	0.00437199	0.00325213	8
GO:0032388	positive regulation of intracellular transport	11/299	197/18614	0.0558376	3.47612	4.46412	0.000356126	0.00438123	0.00325901	11
GO:0010257	NADH dehydrogenase complex assembly	6/299	59/18614	0.101695	6.33093	5.24009	0.000360142	0.00438123	0.00325901	6
GO:0032981	mitochondrial respiratory chain complex I assembly	6/299	59/18614	0.101695	6.33093	5.24009	0.000360142	0.00438123	0.00325901	6
GO:0070665	positive regulation of leukocyte proliferation	10/299	166/18614	0.060241	3.75025	4.5477	0.000360904	0.00438123	0.00325901	10
GO:0007599	hemostasis	12/299	230/18614	0.0521739	3.24804	4.38318	0.000360964	0.00438123	0.00325901	12
GO:0051208	sequestering of calcium ion	9/299	137/18614	0.0656934	4.08969	4.63767	0.00037573	0.00453	0.00336967	9
GO:0050871	positive regulation of B cell activation	7/299	83/18614	0.0843373	5.25035	4.95855	0.000376456	0.00453	0.00336967	7
GO:1902106	negative regulation of leukocyte differentiation	8/299	109/18614	0.0733945	4.56911	4.77496	0.000376978	0.00453	0.00336967	8
GO:0045061	thymic T cell selection	4/299	22/18614	0.181818	11.3189	6.18762	0.00037983	0.00453414	0.00337275	4
GO:0046597	negative regulation of viral entry into host cell	4/299	22/18614	0.181818	11.3189	6.18762	0.00037983	0.00453414	0.00337275	4
GO:0015980	energy derivation by oxidation of organic compounds	15/299	337/18614	0.0445104	2.77096	4.1919	0.000384903	0.00457959	0.00340655	15
GO:0002886	regulation of myeloid leukocyte mediated immunity	6/299	60/18614	0.1	6.22542	5.17986	0.000394831	0.00468231	0.00348296	6
GO:0008360	regulation of cell shape	9/299	138/18614	0.0652174	4.06006	4.61004	0.00039639	0.00468544	0.00348529	9
GO:0002218	activation of innate immune response	12/299	233/18614	0.0515021	3.20622	4.32995	0.000405708	0.00477996	0.0035556	12
GO:0002478	antigen processing and presentation of exogenous peptide antigen	5/299	40/18614	0.125	7.78177	5.48606	0.00042931	0.00502515	0.00373799	5
GO:0030866	cortical actin cytoskeleton organization	5/299	40/18614	0.125	7.78177	5.48606	0.00042931	0.00502515	0.00373799	5
GO:0002820	negative regulation of adaptive immune response	6/299	61/18614	0.0983607	6.12336	5.12098	0.000432077	0.00502515	0.00373799	6
GO:1900024	regulation of substrate adhesion-dependent cell spreading	6/299	61/18614	0.0983607	6.12336	5.12098	0.000432077	0.00502515	0.00373799	6
GO:0001915	negative regulation of T cell mediated cytotoxicity	3/299	10/18614	0.3	18.6763	7.14377	0.000452876	0.00523339	0.00389289	3
GO:0035747	natural killer cell chemotaxis	3/299	10/18614	0.3	18.6763	7.14377	0.000452876	0.00523339	0.00389289	3
GO:0036293	response to decreased oxygen levels	14/299	306/18614	0.0457516	2.84823	4.16521	0.00045596	0.00524162	0.00389901	14
GO:1902905	positive regulation of supramolecular fiber organization	10/299	171/18614	0.0584795	3.6406	4.43225	0.000456486	0.00524162	0.00389901	10
GO:0070555	response to interleukin-1	9/299	141/18614	0.0638298	3.97367	4.52871	0.000464063	0.00531176	0.00395119	9
GO:0033077	T cell differentiation in thymus	7/299	86/18614	0.0813953	5.0672	4.83026	0.000467691	0.0053364	0.00396951	7
GO:0072593	reactive oxygen species metabolic process	12/299	237/18614	0.0506329	3.15211	4.26032	0.000472586	0.0053753	0.00399845	12
GO:0150077	regulation of neuroinflammatory response	5/299	41/18614	0.121951	7.59197	5.39892	0.000482579	0.00547175	0.00407019	5
GO:0050921	positive regulation of chemotaxis	9/299	143/18614	0.0629371	3.9181	4.47572	0.000514245	0.00579447	0.00431025	9
GO:1902600	proton transmembrane transport	9/299	143/18614	0.0629371	3.9181	4.47572	0.000514245	0.00579447	0.00431025	9
GO:0035458	cellular response to interferon-beta	4/299	24/18614	0.166667	10.3757	5.87232	0.000537977	0.00604305	0.00449516	4
GO:1903707	negative regulation of hemopoiesis	8/299	115/18614	0.0695652	4.33073	4.57777	0.000540357	0.00605099	0.00450107	8
GO:0009259	ribonucleotide metabolic process	18/299	464/18614	0.0387931	2.41503	3.94391	0.0005436	0.00606852	0.0045141	18
GO:0030595	leukocyte chemotaxis	12/299	241/18614	0.0497925	3.09979	4.19214	0.000548529	0.00610471	0.00454102	12
GO:0016064	immunoglobulin mediated immune response	9/299	145/18614	0.062069	3.86405	4.42368	0.000568796	0.00629154	0.00468	9
GO:0050671	positive regulation of lymphocyte proliferation	9/299	145/18614	0.062069	3.86405	4.42368	0.000568796	0.00629154	0.00468	9
GO:0002758	innate immune response-activating signaling pathway	11/299	209/18614	0.0526316	3.27654	4.22883	0.000585981	0.00646187	0.0048067	11
GO:1903829	positive regulation of protein localization	18/299	468/18614	0.0384615	2.39439	3.90353	0.000600728	0.00660436	0.00491269	18
GO:0042554	superoxide anion generation	5/299	43/18614	0.116279	7.23886	5.23314	0.000603864	0.00661872	0.00492337	5
GO:0031663	lipopolysaccharide-mediated signaling pathway	6/299	65/18614	0.0923077	5.74654	4.89794	0.00060924	0.00665747	0.00495219	6
GO:0002423	natural killer cell mediated immune response to tumor cell	3/299	11/18614	0.272727	16.9784	6.77296	0.000615316	0.00666953	0.00496117	3
GO:0033625	positive regulation of integrin activation	3/299	11/18614	0.272727	16.9784	6.77296	0.000615316	0.00666953	0.00496117	3
GO:0048525	negative regulation of viral process	7/299	90/18614	0.0777778	4.84199	4.66821	0.000615876	0.00666953	0.00496117	7
GO:0032635	interleukin-6 production	10/299	178/18614	0.0561798	3.49743	4.27769	0.000624844	0.00672637	0.00500345	10
GO:0032675	regulation of interleukin-6 production	10/299	178/18614	0.0561798	3.49743	4.27769	0.000624844	0.00672637	0.00500345	10
GO:0031579	membrane raft organization	4/299	25/18614	0.16	9.96067	5.72826	0.000632409	0.00674756	0.00501921	4
GO:0043302	positive regulation of leukocyte degranulation	4/299	25/18614	0.16	9.96067	5.72826	0.000632409	0.00674756	0.00501921	4
GO:0046641	positive regulation of alpha-beta T cell proliferation	4/299	25/18614	0.16	9.96067	5.72826	0.000632409	0.00674756	0.00501921	4
GO:0032609	type II interferon production	8/299	118/18614	0.0677966	4.22062	4.48417	0.000641251	0.00678189	0.00504475	8
GO:0032649	regulation of type II interferon production	8/299	118/18614	0.0677966	4.22062	4.48417	0.000641251	0.00678189	0.00504475	8
GO:0051702	biological process involved in interaction with symbiont	8/299	118/18614	0.0677966	4.22062	4.48417	0.000641251	0.00678189	0.00504475	8
GO:0010720	positive regulation of cell development	17/299	432/18614	0.0393519	2.44982	3.8956	0.000658031	0.00691358	0.00514271	17
GO:0019724	B cell mediated immunity	9/299	148/18614	0.0608108	3.78573	4.34734	0.000659438	0.00691358	0.00514271	9
GO:0032946	positive regulation of mononuclear cell proliferation	9/299	148/18614	0.0608108	3.78573	4.34734	0.000659438	0.00691358	0.00514271	9
GO:0021762	substantia nigra development	5/299	44/18614	0.113636	7.07434	5.15418	0.000672434	0.00696904	0.00518396	5
GO:0046640	regulation of alpha-beta T cell proliferation	5/299	44/18614	0.113636	7.07434	5.15418	0.000672434	0.00696904	0.00518396	5
GO:0050856	regulation of T cell receptor signaling pathway	5/299	44/18614	0.113636	7.07434	5.15418	0.000672434	0.00696904	0.00518396	5
GO:1900026	positive regulation of substrate adhesion-dependent cell spreading	5/299	44/18614	0.113636	7.07434	5.15418	0.000672434	0.00696904	0.00518396	5
GO:0019693	ribose phosphate metabolic process	18/299	473/18614	0.038055	2.36908	3.85362	0.000679359	0.00702069	0.00522238	18
GO:0070613	regulation of protein processing	6/299	67/18614	0.0895522	5.575	4.79327	0.000716653	0.00738499	0.00549337	6
GO:0002433	immune response-regulating cell surface receptor signaling pathway involved in phagocytosis	4/299	26/18614	0.153846	9.57757	5.5921	0.000738015	0.00743566	0.00553106	4
GO:0002726	positive regulation of T cell cytokine production	4/299	26/18614	0.153846	9.57757	5.5921	0.000738015	0.00743566	0.00553106	4
GO:0033622	integrin activation	4/299	26/18614	0.153846	9.57757	5.5921	0.000738015	0.00743566	0.00553106	4
GO:0038096	Fc-gamma receptor signaling pathway involved in phagocytosis	4/299	26/18614	0.153846	9.57757	5.5921	0.000738015	0.00743566	0.00553106	4
GO:0050857	positive regulation of antigen receptor-mediated signaling pathway	4/299	26/18614	0.153846	9.57757	5.5921	0.000738015	0.00743566	0.00553106	4
GO:1901623	regulation of lymphocyte chemotaxis	4/299	26/18614	0.153846	9.57757	5.5921	0.000738015	0.00743566	0.00553106	4
GO:1903901	negative regulation of viral life cycle	4/299	26/18614	0.153846	9.57757	5.5921	0.000738015	0.00743566	0.00553106	4
GO:1905523	positive regulation of macrophage migration	4/299	26/18614	0.153846	9.57757	5.5921	0.000738015	0.00743566	0.00553106	4
GO:1903307	positive regulation of regulated secretory pathway	5/299	45/18614	0.111111	6.91713	5.07766	0.000746668	0.00750194	0.00558036	5
GO:0034765	regulation of monoatomic ion transmembrane transport	18/299	478/18614	0.0376569	2.3443	3.80434	0.000766689	0.00768176	0.00571412	18
GO:0050878	regulation of body fluid levels	15/299	361/18614	0.0415512	2.58674	3.88984	0.000783188	0.00782539	0.00582096	15
GO:0097696	receptor signaling pathway via STAT	10/299	184/18614	0.0543478	3.38338	4.15126	0.000807257	0.00804366	0.00598332	10
GO:0032753	positive regulation of interleukin-4 production	4/299	27/18614	0.148148	9.22284	5.4631	0.000855501	0.00847767	0.00630616	4
GO:2000108	positive regulation of leukocyte apoptotic process	4/299	27/18614	0.148148	9.22284	5.4631	0.000855501	0.00847767	0.00630616	4
GO:0002690	positive regulation of leukocyte chemotaxis	7/299	96/18614	0.0729167	4.53937	4.44227	0.000905587	0.00894948	0.00665712	7
GO:0046633	alpha-beta T cell proliferation	5/299	47/18614	0.106383	6.62279	4.9314	0.000913285	0.00900096	0.00669541	5
GO:0010810	regulation of cell-substrate adhesion	11/299	222/18614	0.0495495	3.08467	3.99244	0.000963056	0.00944004	0.00702203	11
GO:0070374	positive regulation of ERK1 and ERK2 cascade	11/299	222/18614	0.0495495	3.08467	3.99244	0.000963056	0.00944004	0.00702203	11
GO:0002548	monocyte chemotaxis	6/299	71/18614	0.084507	5.26092	4.59603	0.000974953	0.00950514	0.00707045	6
GO:1903317	regulation of protein maturation	6/299	71/18614	0.084507	5.26092	4.59603	0.000974953	0.00950514	0.00707045	6
GO:0043254	regulation of protein-containing complex assembly	16/299	409/18614	0.0391198	2.43537	3.75034	0.00100219	0.00967991	0.00720046	16
GO:0030865	cortical cytoskeleton organization	5/299	48/18614	0.104167	6.48481	4.86142	0.00100626	0.00967991	0.00720046	5
GO:0043300	regulation of leukocyte degranulation	5/299	48/18614	0.104167	6.48481	4.86142	0.00100626	0.00967991	0.00720046	5
GO:0046596	regulation of viral entry into host cell	5/299	48/18614	0.104167	6.48481	4.86142	0.00100626	0.00967991	0.00720046	5
GO:1903426	regulation of reactive oxygen species biosynthetic process	5/299	48/18614	0.104167	6.48481	4.86142	0.00100626	0.00967991	0.00720046	5
GO:0051495	positive regulation of cytoskeleton organization	10/299	190/18614	0.0526316	3.27654	4.02995	0.00103139	0.00988666	0.00735425	10
GO:0070234	positive regulation of T cell apoptotic process	3/299	13/18614	0.230769	14.3663	6.15966	0.00104142	0.00988666	0.00735425	3
GO:0070486	leukocyte aggregation	3/299	13/18614	0.230769	14.3663	6.15966	0.00104142	0.00988666	0.00735425	3
GO:0070493	thrombin-activated receptor signaling pathway	3/299	13/18614	0.230769	14.3663	6.15966	0.00104142	0.00988666	0.00735425	3
GO:1903054	negative regulation of extracellular matrix organization	3/299	13/18614	0.230769	14.3663	6.15966	0.00104142	0.00988666	0.00735425	3
GO:0002287	alpha-beta T cell activation involved in immune response	6/299	72/18614	0.0833333	5.18785	4.54903	0.00104948	0.00991112	0.00737245	6
GO:0002293	alpha-beta T cell differentiation involved in immune response	6/299	72/18614	0.0833333	5.18785	4.54903	0.00104948	0.00991112	0.00737245	6
GO:0018212	peptidyl-tyrosine modification	15/299	372/18614	0.0403226	2.51025	3.75945	0.00105941	0.00997883	0.00742281	15
GO:0019884	antigen processing and presentation of exogenous antigen	5/299	49/18614	0.102041	6.35247	4.79341	0.00110608	0.0103914	0.00772973	5
GO:0007163	establishment or maintenance of cell polarity	11/299	226/18614	0.0486726	3.03007	3.92318	0.00111305	0.0104298	0.00775823	11
GO:0048245	eosinophil chemotaxis	4/299	29/18614	0.137931	8.58678	5.22415	0.00112895	0.0105514	0.00784874	4
GO:0034446	substrate adhesion-dependent cell spreading	7/299	100/18614	0.07	4.35779	4.30174	0.00115194	0.0107386	0.00798796	7
GO:0051017	actin filament bundle assembly	9/299	161/18614	0.0559006	3.48005	4.03812	0.00119887	0.0111361	0.00828366	9
GO:0051209	release of sequestered calcium ion into cytosol	8/299	130/18614	0.0615385	3.83103	4.13864	0.00120724	0.0111361	0.00828366	8
GO:0017157	regulation of exocytosis	10/299	194/18614	0.0515464	3.20898	3.95174	0.00120735	0.0111361	0.00828366	10
GO:0006692	prostanoid metabolic process	5/299	50/18614	0.1	6.22542	4.72727	0.00121306	0.0111361	0.00828366	5
GO:0006693	prostaglandin metabolic process	5/299	50/18614	0.1	6.22542	4.72727	0.00121306	0.0111361	0.00828366	5
GO:1904894	positive regulation of receptor signaling pathway via STAT	5/299	50/18614	0.1	6.22542	4.72727	0.00121306	0.0111361	0.00828366	5
GO:0051283	negative regulation of sequestering of calcium ion	8/299	131/18614	0.0610687	3.80178	4.11173	0.00126823	0.0116131	0.00863851	8
GO:0060142	regulation of syncytium formation by plasma membrane fusion	4/299	30/18614	0.133333	8.30056	5.11314	0.00128632	0.0117491	0.00873961	4
GO:0051607	defense response to virus	13/299	303/18614	0.0429043	2.67097	3.74692	0.00129816	0.0118273	0.00879784	13
GO:0043922	negative regulation by host of viral transcription	3/299	14/18614	0.214286	13.3402	5.9016	0.00130976	0.011903	0.0088541	3
GO:0140546	defense response to symbiont	13/299	304/18614	0.0427632	2.66219	3.73347	0.00133708	0.0121208	0.00901613	13
GO:1903076	regulation of protein localization to plasma membrane	7/299	103/18614	0.0679612	4.23087	4.2011	0.00136898	0.012379	0.0092082	7
GO:0002637	regulation of immunoglobulin production	6/299	76/18614	0.0789474	4.9148	4.36944	0.00139217	0.0125573	0.00934083	6
GO:0051282	regulation of sequestering of calcium ion	8/299	133/18614	0.0601504	3.74461	4.05868	0.00139756	0.0125746	0.00935367	8
GO:0050792	regulation of viral process	9/299	165/18614	0.0545455	3.39568	3.94935	0.00142254	0.0127359	0.00947369	9
GO:0061572	actin filament bundle organization	9/299	165/18614	0.0545455	3.39568	3.94935	0.00142254	0.0127359	0.00947369	9
GO:0046638	positive regulation of alpha-beta T cell differentiation	5/299	52/18614	0.0961538	5.98598	4.60024	0.0014497	0.0129152	0.00960702	5
GO:0051496	positive regulation of stress fiber assembly	5/299	52/18614	0.0961538	5.98598	4.60024	0.0014497	0.0129152	0.00960702	5
GO:0050853	B cell receptor signaling pathway	6/299	77/18614	0.0779221	4.85098	4.3265	0.00148982	0.0132335	0.00984379	6
GO:1904062	regulation of monoatomic cation transmembrane transport	14/299	346/18614	0.0404624	2.51896	3.644	0.00149274	0.0132335	0.00984379	14
GO:0042102	positive regulation of T cell proliferation	7/299	105/18614	0.0666667	4.15028	4.13611	0.00153056	0.0135355	0.0100685	7
GO:0043393	regulation of protein binding	10/299	201/18614	0.0497512	3.09722	3.81962	0.00157387	0.0138509	0.010303	10
GO:0097553	calcium ion transmembrane import into cytosol	10/299	201/18614	0.0497512	3.09722	3.81962	0.00157387	0.0138509	0.010303	10
GO:0045744	negative regulation of G protein-coupled receptor signaling pathway	5/299	53/18614	0.0943396	5.87304	4.53918	0.00157999	0.0138709	0.010318	5
GO:0002220	innate immune response activating cell surface receptor signaling pathway	6/299	78/18614	0.0769231	4.78878	4.28429	0.00159261	0.0139478	0.0103752	6
GO:0043374	CD8-positive, alpha-beta T cell differentiation	3/299	15/18614	0.2	12.4508	5.66863	0.00161783	0.0141345	0.0105141	3
GO:0030593	neutrophil chemotaxis	7/299	107/18614	0.0654206	4.0727	4.07272	0.00170662	0.0148386	0.0110378	7
GO:1901655	cellular response to ketone	7/299	107/18614	0.0654206	4.0727	4.07272	0.00170662	0.0148386	0.0110378	7
GO:0050901	leukocyte tethering or rolling	4/299	33/18614	0.121212	7.54596	4.80879	0.00184952	0.0160425	0.0119333	4
GO:0052372	modulation by symbiont of entry into host	5/299	55/18614	0.0909091	5.65947	4.42162	0.00186611	0.0161477	0.0120115	5
GO:0033209	tumor necrosis factor-mediated signaling pathway	7/299	109/18614	0.0642202	3.99797	4.01086	0.00189804	0.0163848	0.0121879	7
GO:0070230	positive regulation of lymphocyte apoptotic process	3/299	16/18614	0.1875	11.6727	5.45682	0.00196765	0.0169289	0.0125927	3
GO:0007259	receptor signaling pathway via JAK-STAT	9/299	173/18614	0.0520231	3.23866	3.77971	0.00197044	0.0169289	0.0125927	9
GO:0002823	negative regulation of adaptive immune response based on somatic recombination of immune receptors built from immunoglobulin superfamily domains	5/299	56/18614	0.0892857	5.55841	4.36498	0.00202258	0.0173357	0.0128952	5
GO:0050848	regulation of calcium-mediated signaling	6/299	82/18614	0.0731707	4.55518	4.12238	0.00205854	0.0176022	0.0130935	6
GO:2000406	positive regulation of T cell migration	4/299	34/18614	0.117647	7.32402	4.71574	0.00206994	0.0176579	0.0131349	4
GO:0042063	gliogenesis	13/299	320/18614	0.040625	2.52908	3.52525	0.00210417	0.0178787	0.0132991	13
GO:0071347	cellular response to interleukin-1	7/299	111/18614	0.0630631	3.92594	3.95045	0.0021057	0.0178787	0.0132991	7
GO:0022604	regulation of cell morphogenesis	11/299	245/18614	0.044898	2.79509	3.61381	0.00211241	0.0178937	0.0133103	11
GO:0002448	mast cell mediated immunity	5/299	57/18614	0.0877193	5.46089	4.30969	0.00218841	0.018451	0.0137249	5
GO:0061756	leukocyte adhesion to vascular endothelial cell	5/299	57/18614	0.0877193	5.46089	4.30969	0.00218841	0.018451	0.0137249	5
GO:1903900	regulation of viral life cycle	8/299	143/18614	0.0559441	3.48275	3.80799	0.00220976	0.0185877	0.0138266	8
GO:0032633	interleukin-4 production	4/299	35/18614	0.114286	7.11476	4.6264	0.00230784	0.0192782	0.0143402	4
GO:0032673	regulation of interleukin-4 production	4/299	35/18614	0.114286	7.11476	4.6264	0.00230784	0.0192782	0.0143402	4
GO:0035633	maintenance of blood-brain barrier	4/299	35/18614	0.114286	7.11476	4.6264	0.00230784	0.0192782	0.0143402	4
GO:0033623	regulation of integrin activation	3/299	17/18614	0.176471	10.986	5.26304	0.00236107	0.0196322	0.0146035	3
GO:0033631	cell-cell adhesion mediated by integrin	3/299	17/18614	0.176471	10.986	5.26304	0.00236107	0.0196322	0.0146035	3
GO:0045862	positive regulation of proteolysis	14/299	365/18614	0.0383562	2.38783	3.4214	0.00244298	0.0202289	0.0150474	14
GO:0002526	acute inflammatory response	7/299	114/18614	0.0614035	3.82263	3.86243	0.00244961	0.0202289	0.0150474	7
GO:0031532	actin cytoskeleton reorganization	7/299	114/18614	0.0614035	3.82263	3.86243	0.00244961	0.0202289	0.0150474	7
GO:0045216	cell-cell junction organization	10/299	214/18614	0.046729	2.90907	3.5889	0.00249202	0.0205322	0.015273	10
GO:0008347	glial cell migration	5/299	59/18614	0.0847458	5.27578	4.20292	0.00254946	0.0209577	0.0155895	5
GO:0010922	positive regulation of phosphatase activity	4/299	36/18614	0.111111	6.91713	4.5405	0.00256393	0.0210288	0.0156424	4
GO:0045069	regulation of viral genome replication	6/299	86/18614	0.0697674	4.34331	3.97057	0.00262073	0.0214461	0.0159528	6
GO:0097305	response to alcohol	11/299	252/18614	0.0436508	2.71744	3.50722	0.00262749	0.0214529	0.0159579	11
GO:0018108	peptidyl-tyrosine phosphorylation	14/299	370/18614	0.0378378	2.35556	3.36512	0.00276268	0.0225059	0.0167411	14
GO:0001960	negative regulation of cytokine-mediated signaling pathway	6/299	87/18614	0.0689655	4.29339	3.93406	0.0027777	0.0225548	0.0167775	6
GO:0002295	T-helper cell lineage commitment	3/299	18/18614	0.166667	10.3757	5.08476	0.00279986	0.0225548	0.0167775	3
GO:0050665	hydrogen peroxide biosynthetic process	3/299	18/18614	0.166667	10.3757	5.08476	0.00279986	0.0225548	0.0167775	3
GO:0150079	negative regulation of neuroinflammatory response	3/299	18/18614	0.166667	10.3757	5.08476	0.00279986	0.0225548	0.0167775	3
GO:1903729	regulation of plasma membrane organization	3/299	18/18614	0.166667	10.3757	5.08476	0.00279986	0.0225548	0.0167775	3
GO:0043410	positive regulation of MAPK cascade	17/299	495/18614	0.0343434	2.13802	3.27889	0.00281395	0.0226179	0.0168245	17
GO:0045920	negative regulation of exocytosis	4/299	37/18614	0.108108	6.73018	4.45781	0.00283885	0.0227675	0.0169357	4
GO:0008064	regulation of actin polymerization or depolymerization	8/299	149/18614	0.0536913	3.34251	3.66809	0.00285121	0.022816	0.0169718	8
GO:0032386	regulation of intracellular transport	13/299	332/18614	0.0391566	2.43766	3.37718	0.00289169	0.0230888	0.0171748	13
GO:0035306	positive regulation of dephosphorylation	5/299	61/18614	0.0819672	5.1028	4.1009	0.00295188	0.0233631	0.0173788	5
GO:0043903	regulation of biological process involved in symbiotic interaction	5/299	61/18614	0.0819672	5.1028	4.1009	0.00295188	0.0233631	0.0173788	5
GO:0046456	icosanoid biosynthetic process	5/299	61/18614	0.0819672	5.1028	4.1009	0.00295188	0.0233631	0.0173788	5
GO:1903409	reactive oxygen species biosynthetic process	5/299	61/18614	0.0819672	5.1028	4.1009	0.00295188	0.0233631	0.0173788	5
GO:0006898	receptor-mediated endocytosis	11/299	256/18614	0.0429688	2.67498	3.44793	0.00296463	0.0234128	0.0174157	11
GO:0051897	positive regulation of protein kinase B signaling	7/299	118/18614	0.059322	3.69304	3.74961	0.00297359	0.0234324	0.0174303	7
GO:0002312	B cell activation involved in immune response	6/299	89/18614	0.0674157	4.19691	3.86266	0.00311262	0.0244747	0.0182056	6
GO:0000768	syncytium formation by plasma membrane fusion	5/299	62/18614	0.0806452	5.0205	4.05155	0.00316941	0.0247598	0.0184177	5
GO:0043030	regulation of macrophage activation	5/299	62/18614	0.0806452	5.0205	4.05155	0.00316941	0.0247598	0.0184177	5
GO:0140253	cell-cell fusion	5/299	62/18614	0.0806452	5.0205	4.05155	0.00316941	0.0247598	0.0184177	5
GO:1902903	regulation of supramolecular fiber organization	14/299	376/18614	0.037234	2.31797	3.29878	0.00319097	0.0248744	0.018503	14
GO:0052548	regulation of endopeptidase activity	13/299	336/18614	0.0386905	2.40864	3.32925	0.00320231	0.0249092	0.0185288	13
GO:0030832	regulation of actin filament length	8/299	152/18614	0.0526316	3.27654	3.60079	0.0032221	0.0250093	0.0186033	8
GO:0002283	neutrophil activation involved in immune response	3/299	19/18614	0.157895	9.82961	4.91995	0.00328563	0.0253393	0.0188488	3
GO:0030050	vesicle transport along actin filament	3/299	19/18614	0.157895	9.82961	4.91995	0.00328563	0.0253393	0.0188488	3
GO:0071800	podosome assembly	3/299	19/18614	0.157895	9.82961	4.91995	0.00328563	0.0253393	0.0188488	3
GO:0019722	calcium-mediated signaling	9/299	187/18614	0.0481283	2.99619	3.50539	0.00332431	0.0255288	0.0189897	9
GO:0050728	negative regulation of inflammatory response	9/299	187/18614	0.0481283	2.99619	3.50539	0.00332431	0.0255288	0.0189897	9
GO:0046718	viral entry into host cell	8/299	153/18614	0.0522876	3.25512	3.57872	0.00335372	0.0257	0.0191171	8
GO:0032623	interleukin-2 production	5/299	63/18614	0.0793651	4.94081	4.00325	0.00339826	0.0258769	0.0192487	5
GO:0032663	regulation of interleukin-2 production	5/299	63/18614	0.0793651	4.94081	4.00325	0.00339826	0.0258769	0.0192487	5
GO:0032731	positive regulation of interleukin-1 beta production	5/299	63/18614	0.0793651	4.94081	4.00325	0.00339826	0.0258769	0.0192487	5
GO:0070371	ERK1 and ERK2 cascade	13/299	341/18614	0.0381232	2.37333	3.27029	0.00362829	0.0274768	0.0204388	13
GO:0090316	positive regulation of intracellular protein transport	8/299	155/18614	0.0516129	3.21312	3.53514	0.00362945	0.0274768	0.0204388	8
GO:0048247	lymphocyte chemotaxis	5/299	64/18614	0.078125	4.86361	3.95596	0.00363876	0.0274768	0.0204388	5
GO:0071384	cellular response to corticosteroid stimulus	5/299	64/18614	0.078125	4.86361	3.95596	0.00363876	0.0274768	0.0204388	5
GO:0060761	negative regulation of response to cytokine stimulus	6/299	92/18614	0.0652174	4.06006	3.75941	0.00367034	0.0276	0.0205304	6
GO:1901216	positive regulation of neuron death	6/299	92/18614	0.0652174	4.06006	3.75941	0.00367034	0.0276	0.0205304	6
GO:0050808	synapse organization	16/299	466/18614	0.0343348	2.13748	3.17734	0.00371564	0.0278827	0.0207407	16
GO:0002396	MHC protein complex assembly	3/299	20/18614	0.15	9.33813	4.76692	0.00381992	0.0285468	0.0212347	3
GO:0002501	peptide antigen assembly with MHC protein complex	3/299	20/18614	0.15	9.33813	4.76692	0.00381992	0.0285468	0.0212347	3
GO:0016032	viral process	15/299	426/18614	0.0352113	2.19205	3.18014	0.00389046	0.0289005	0.0214978	15
GO:0030888	regulation of B cell proliferation	5/299	65/18614	0.0769231	4.78878	3.90964	0.00389122	0.0289005	0.0214978	5
GO:0048857	neural nucleus development	5/299	65/18614	0.0769231	4.78878	3.90964	0.00389122	0.0289005	0.0214978	5
GO:0051492	regulation of stress fiber assembly	6/299	94/18614	0.0638298	3.97367	3.69298	0.00408126	0.0302062	0.022469	6
GO:0006690	icosanoid metabolic process	7/299	125/18614	0.056	3.48623	3.56353	0.00409207	0.0302062	0.022469	7
GO:0010811	positive regulation of cell-substrate adhesion	7/299	125/18614	0.056	3.48623	3.56353	0.00409207	0.0302062	0.022469	7
GO:0006949	syncytium formation	5/299	66/18614	0.0757576	4.71623	3.86426	0.00415597	0.0306153	0.0227734	5
GO:0050920	regulation of chemotaxis	10/299	230/18614	0.0434783	2.7067	3.32769	0.00416473	0.0306176	0.022775	10
GO:0002688	regulation of leukocyte chemotaxis	7/299	126/18614	0.0555556	3.45857	3.53804	0.00427477	0.0313627	0.0233294	7
GO:0043270	positive regulation of monoatomic ion transport	10/299	231/18614	0.04329	2.69499	3.31211	0.00429313	0.0314337	0.0233822	10
GO:0044409	entry into host	8/299	160/18614	0.05	3.11271	3.42922	0.00439573	0.0317958	0.0236515	8
GO:0002888	positive regulation of myeloid leukocyte mediated immunity	3/299	21/18614	0.142857	8.89345	4.62426	0.00440412	0.0317958	0.0236515	3
GO:0043373	CD4-positive, alpha-beta T cell lineage commitment	3/299	21/18614	0.142857	8.89345	4.62426	0.00440412	0.0317958	0.0236515	3
GO:0045063	T-helper 1 cell differentiation	3/299	21/18614	0.142857	8.89345	4.62426	0.00440412	0.0317958	0.0236515	3
GO:0150105	protein localization to cell-cell junction	3/299	21/18614	0.142857	8.89345	4.62426	0.00440412	0.0317958	0.0236515	3
GO:1901739	regulation of myoblast fusion	3/299	21/18614	0.142857	8.89345	4.62426	0.00440412	0.0317958	0.0236515	3
GO:1903428	positive regulation of reactive oxygen species biosynthetic process	3/299	21/18614	0.142857	8.89345	4.62426	0.00440412	0.0317958	0.0236515	3
GO:0002714	positive regulation of B cell mediated immunity	4/299	42/18614	0.0952381	5.92897	4.08594	0.00451899	0.0324116	0.0241096	4
GO:0002891	positive regulation of immunoglobulin mediated immune response	4/299	42/18614	0.0952381	5.92897	4.08594	0.00451899	0.0324116	0.0241096	4
GO:0032091	negative regulation of protein binding	6/299	96/18614	0.0625	3.89089	3.62836	0.00452526	0.0324116	0.0241096	6
GO:0070664	negative regulation of leukocyte proliferation	6/299	96/18614	0.0625	3.89089	3.62836	0.00452526	0.0324116	0.0241096	6
GO:0035051	cardiocyte differentiation	8/299	161/18614	0.0496894	3.09338	3.40853	0.00456289	0.0326166	0.024262	8
GO:1904375	regulation of protein localization to cell periphery	7/299	128/18614	0.0546875	3.40453	3.48781	0.0046586	0.033235	0.0247221	7
GO:2000116	regulation of cysteine-type endopeptidase activity	10/299	234/18614	0.042735	2.66044	3.26586	0.00469716	0.0334442	0.0248776	10
GO:0019079	viral genome replication	7/299	129/18614	0.0542636	3.37813	3.46307	0.00485999	0.0345356	0.0256895	7
GO:0051100	negative regulation of binding	8/299	163/18614	0.0490798	3.05542	3.36763	0.00491182	0.0348354	0.0259125	8
GO:0042093	T-helper cell differentiation	5/299	69/18614	0.0724638	4.51117	3.73339	0.00502718	0.0353255	0.0262771	5
GO:0045576	mast cell activation	5/299	69/18614	0.0724638	4.51117	3.73339	0.00502718	0.0353255	0.0262771	5
GO:0150116	regulation of cell-substrate junction organization	5/299	69/18614	0.0724638	4.51117	3.73339	0.00502718	0.0353255	0.0262771	5
GO:0001919	regulation of receptor recycling	3/299	22/18614	0.136364	8.48921	4.49081	0.00503953	0.0353255	0.0262771	3
GO:0032516	positive regulation of phosphoprotein phosphatase activity	3/299	22/18614	0.136364	8.48921	4.49081	0.00503953	0.0353255	0.0262771	3
GO:0043371	negative regulation of CD4-positive, alpha-beta T cell differentiation	3/299	22/18614	0.136364	8.48921	4.49081	0.00503953	0.0353255	0.0262771	3
GO:1903305	regulation of regulated secretory pathway	7/299	130/18614	0.0538462	3.35215	3.43858	0.00506787	0.0354555	0.0263738	7
GO:0070372	regulation of ERK1 and ERK2 cascade	12/299	315/18614	0.0380952	2.37159	3.13694	0.00513425	0.0358505	0.0266676	12
GO:0033108	mitochondrial respiratory chain complex assembly	6/299	99/18614	0.0606061	3.77298	3.53462	0.00525664	0.0366344	0.0272507	6
GO:0001959	regulation of cytokine-mediated signaling pathway	8/299	165/18614	0.0484848	3.01838	3.32736	0.00528084	0.0367323	0.0273236	8
GO:0034394	protein localization to cell surface	5/299	70/18614	0.0714286	4.44673	3.69143	0.0053443	0.0368972	0.0274462	5
GO:0032691	negative regulation of interleukin-1 beta production	4/299	44/18614	0.0909091	5.65947	3.95364	0.00534535	0.0368972	0.0274462	4
GO:1905521	regulation of macrophage migration	4/299	44/18614	0.0909091	5.65947	3.95364	0.00534535	0.0368972	0.0274462	4
GO:2000516	positive regulation of CD4-positive, alpha-beta T cell activation	4/299	44/18614	0.0909091	5.65947	3.95364	0.00534535	0.0368972	0.0274462	4
GO:0051047	positive regulation of secretion	12/299	317/18614	0.0378549	2.35663	3.11272	0.00539332	0.0371574	0.0276397	12
GO:0007160	cell-matrix adhesion	10/299	239/18614	0.041841	2.60478	3.19037	0.00543646	0.0373834	0.0278079	10
GO:0031960	response to corticosteroid	8/299	166/18614	0.0481928	3.0002	3.30745	0.00547312	0.0375641	0.0279423	8
GO:0031032	actomyosin structure organization	9/299	202/18614	0.0445545	2.7737	3.23852	0.00549422	0.0376375	0.0279969	9
GO:0032755	positive regulation of interleukin-6 production	6/299	100/18614	0.06	3.73525	3.50419	0.00551864	0.0376621	0.0280152	6
GO:0140888	interferon-mediated signaling pathway	6/299	100/18614	0.06	3.73525	3.50419	0.00551864	0.0376621	0.0280152	6
GO:0002294	CD4-positive, alpha-beta T cell differentiation involved in immune response	5/299	71/18614	0.0704225	4.3841	3.65025	0.00567532	0.0386584	0.0287563	5
GO:0002363	alpha-beta T cell lineage commitment	3/299	23/18614	0.130435	8.12011	4.36556	0.00572736	0.0387937	0.0288569	3
GO:0072574	hepatocyte proliferation	3/299	23/18614	0.130435	8.12011	4.36556	0.00572736	0.0387937	0.0288569	3
GO:0072575	epithelial cell proliferation involved in liver morphogenesis	3/299	23/18614	0.130435	8.12011	4.36556	0.00572736	0.0387937	0.0288569	3
GO:0051656	establishment of organelle localization	15/299	445/18614	0.0337079	2.09846	2.99666	0.00577725	0.0388583	0.0289049	15
GO:0070167	regulation of biomineral tissue development	6/299	101/18614	0.0594059	3.69827	3.47414	0.00579007	0.0388583	0.0289049	6
GO:0010799	regulation of peptidyl-threonine phosphorylation	4/299	45/18614	0.0888889	5.5337	3.8905	0.00579401	0.0388583	0.0289049	4
GO:0031295	T cell costimulation	4/299	45/18614	0.0888889	5.5337	3.8905	0.00579401	0.0388583	0.0289049	4
GO:0046636	negative regulation of alpha-beta T cell activation	4/299	45/18614	0.0888889	5.5337	3.8905	0.00579401	0.0388583	0.0289049	4
GO:0019058	viral life cycle	12/299	320/18614	0.0375	2.33453	3.07673	0.00580134	0.0388583	0.0289049	12
GO:0010712	regulation of collagen metabolic process	4/299	46/18614	0.0869565	5.41341	3.82922	0.00626707	0.0416691	0.0309958	4
GO:0035307	positive regulation of protein dephosphorylation	4/299	46/18614	0.0869565	5.41341	3.82922	0.00626707	0.0416691	0.0309958	4
GO:0044788	modulation by host of viral process	4/299	46/18614	0.0869565	5.41341	3.82922	0.00626707	0.0416691	0.0309958	4
GO:0046427	positive regulation of receptor signaling pathway via JAK-STAT	4/299	46/18614	0.0869565	5.41341	3.82922	0.00626707	0.0416691	0.0309958	4
GO:0032677	regulation of interleukin-8 production	6/299	103/18614	0.0582524	3.62646	3.41519	0.00636197	0.0422225	0.0314074	6
GO:0030032	lamellipodium assembly	5/299	73/18614	0.0684932	4.26398	3.57012	0.00638025	0.0422662	0.03144	5
GO:0007097	nuclear migration	3/299	24/18614	0.125	7.78177	4.24766	0.0064687	0.0424633	0.0315866	3
GO:0034695	response to prostaglandin E	3/299	24/18614	0.125	7.78177	4.24766	0.0064687	0.0424633	0.0315866	3
GO:0043369	CD4-positive or CD8-positive, alpha-beta T cell lineage commitment	3/299	24/18614	0.125	7.78177	4.24766	0.0064687	0.0424633	0.0315866	3
GO:0060143	positive regulation of syncytium formation by plasma membrane fusion	3/299	24/18614	0.125	7.78177	4.24766	0.0064687	0.0424633	0.0315866	3
GO:0072576	liver morphogenesis	3/299	24/18614	0.125	7.78177	4.24766	0.0064687	0.0424633	0.0315866	3
GO:0010950	positive regulation of endopeptidase activity	8/299	171/18614	0.0467836	2.91248	3.2101	0.00651583	0.0426952	0.0317591	8
GO:0010038	response to metal ion	13/299	367/18614	0.0354223	2.20519	2.97943	0.00664511	0.0434224	0.0323	13
GO:0032637	interleukin-8 production	6/299	104/18614	0.0576923	3.59159	3.38625	0.00666282	0.0434224	0.0323	6
GO:0110020	regulation of actomyosin structure organization	6/299	104/18614	0.0576923	3.59159	3.38625	0.00666282	0.0434224	0.0323	6
GO:0001667	ameboidal-type cell migration	16/299	496/18614	0.0322581	2.0082	2.90785	0.0066825	0.0434723	0.0323371	16
GO:0010721	negative regulation of cell development	11/299	286/18614	0.0384615	2.39439	3.03634	0.00675062	0.0436174	0.032445	11
GO:0006801	superoxide metabolic process	5/299	74/18614	0.0675676	4.20636	3.53113	0.00675479	0.0436174	0.032445	5
GO:0032732	positive regulation of interleukin-1 production	5/299	74/18614	0.0675676	4.20636	3.53113	0.00675479	0.0436174	0.032445	5
GO:0042692	muscle cell differentiation	14/299	410/18614	0.0341463	2.12575	2.94504	0.00676242	0.0436174	0.032445	14
GO:0031294	lymphocyte costimulation	4/299	47/18614	0.0851064	5.29823	3.76971	0.00676509	0.0436174	0.032445	4
GO:0006816	calcium ion transport	15/299	455/18614	0.032967	2.05234	2.90372	0.00703353	0.0452674	0.0336724	15
GO:0002381	immunoglobulin production involved in immunoglobulin-mediated immune response	5/299	75/18614	0.0666667	4.15028	3.49282	0.00714446	0.0458997	0.0341427	5
GO:0001779	natural killer cell differentiation	3/299	25/18614	0.12	7.4705	4.13638	0.00726456	0.0462508	0.0344039	3
GO:0006123	mitochondrial electron transport, cytochrome c to oxygen	3/299	25/18614	0.12	7.4705	4.13638	0.00726456	0.0462508	0.0344039	3
GO:0034114	regulation of heterotypic cell-cell adhesion	3/299	25/18614	0.12	7.4705	4.13638	0.00726456	0.0462508	0.0344039	3
GO:0002673	regulation of acute inflammatory response	4/299	48/18614	0.0833333	5.18785	3.71187	0.00728862	0.0462508	0.0344039	4
GO:0007520	myoblast fusion	4/299	48/18614	0.0833333	5.18785	3.71187	0.00728862	0.0462508	0.0344039	4
GO:0031641	regulation of myelination	4/299	48/18614	0.0833333	5.18785	3.71187	0.00728862	0.0462508	0.0344039	4
GO:2000404	regulation of T cell migration	4/299	48/18614	0.0833333	5.18785	3.71187	0.00728862	0.0462508	0.0344039	4
GO:0007189	adenylate cyclase-activating G protein-coupled receptor signaling pathway	7/299	140/18614	0.05	3.11271	3.206	0.00753184	0.0475727	0.0353872	7
GO:2001235	positive regulation of apoptotic signaling pathway	7/299	140/18614	0.05	3.11271	3.206	0.00753184	0.0475727	0.0353872	7
GO:0060337	type I interferon-mediated signaling pathway	5/299	76/18614	0.0657895	4.09567	3.45518	0.00754955	0.0475727	0.0353872	5
GO:1903036	positive regulation of response to wounding	5/299	76/18614	0.0657895	4.09567	3.45518	0.00754955	0.0475727	0.0353872	5
GO:0051604	protein maturation	12/299	332/18614	0.0361446	2.25015	2.9367	0.00768472	0.0483402	0.0359581	12
GO:0006911	phagocytosis, engulfment	4/299	49/18614	0.0816327	5.08197	3.65562	0.00783818	0.0491347	0.0365491	4
GO:0061028	establishment of endothelial barrier	4/299	49/18614	0.0816327	5.08197	3.65562	0.00783818	0.0491347	0.0365491	4
GO:0051960	regulation of nervous system development	15/299	461/18614	0.032538	2.02562	2.84908	0.0078868	0.0493407	0.0367024	15
GO:0030100	regulation of endocytosis	9/299	214/18614	0.0420561	2.61817	3.04202	0.00791198	0.0493407	0.0367024	9
GO:1901888	regulation of cell junction assembly	9/299	214/18614	0.0420561	2.61817	3.04202	0.00791198	0.0493407	0.0367024	9
GO:0060759	regulation of response to cytokine stimulus	8/299	177/18614	0.0451977	2.81375	3.09784	0.0079583	0.049534	0.0368462	8
GO:0071357	cellular response to type I interferon	5/299	77/18614	0.0649351	4.04248	3.41817	0.00797036	0.049534	0.0368462	5

## Sheet: Supplementary Table 9
Supplementary Table 9. KEGG enrichment analysis of differentially expressed genes in Scissor+ cell cluster
ID	Category	Subcategory	Description	GeneRatio	BgRatio	RichFactor	FoldEnrichment	Z-score	p-value	p.adjust	q-value	Count
hsa04650	Organismal Systems	Immune system	Natural killer cell mediated cytotoxicity	30/188	134/8653	0.223881	10.3045	16.1761	1.32019e-22	3.22126e-20	2.29296e-20	30
hsa04612	Organismal Systems	Immune system	Antigen processing and presentation	17/188	81/8653	0.209877	9.6599	11.6691	9.88808e-13	1.20635e-10	8.58701e-11	17
hsa04810	Cellular Processes	Cell motility	Regulation of actin cytoskeleton	23/188	232/8653	0.0991379	4.56298	8.19784	9.25681e-10	7.52887e-08	5.3592e-08	23
hsa05332	Human Diseases	Immune disease	Graft-versus-host disease	11/188	45/8653	0.244444	11.2509	10.2741	2.02746e-09	1.23675e-07	8.80346e-08	11
hsa05163	Human Diseases	Infectious disease: viral	Human cytomegalovirus infection	22/188	226/8653	0.0973451	4.48047	7.90094	3.11894e-09	1.52204e-07	1.08342e-07	22
hsa05131	Human Diseases	Infectious disease: bacterial	Shigellosis	23/188	250/8653	0.092	4.23445	7.73351	4.00282e-09	1.62781e-07	1.15871e-07	23
hsa05170	Human Diseases	Infectious disease: viral	Human immunodeficiency virus 1 infection	21/188	213/8653	0.0985915	4.53783	7.79076	5.81062e-09	2.02542e-07	1.44173e-07	21
hsa05166	Human Diseases	Infectious disease: viral	Human T-cell leukemia virus 1 infection	20/188	224/8653	0.0892857	4.10952	7.02672	7.34163e-08	2.2392e-06	1.59391e-06	20
hsa04658	Organismal Systems	Immune system	Th1 and Th2 cell differentiation	13/188	93/8653	0.139785	6.43383	7.85116	9.01535e-08	2.44416e-06	1.7398e-06	13
hsa04670	Organismal Systems	Immune system	Leukocyte transendothelial migration	14/188	116/8653	0.12069	5.55493	7.36007	1.8748e-07	4.57452e-06	3.25624e-06	14
hsa05135	Human Diseases	Infectious disease: bacterial	Yersinia infection	15/188	138/8653	0.108696	5.00289	7.0639	2.7288e-07	6.05298e-06	4.30863e-06	15
hsa04660	Organismal Systems	Immune system	T cell receptor signaling pathway	14/188	122/8653	0.114754	5.28174	7.0978	3.5336e-07	7.18498e-06	5.11442e-06	14
hsa04659	Organismal Systems	Immune system	Th17 cell differentiation	13/188	109/8653	0.119266	5.48941	7.02903	5.99394e-07	1.12502e-05	8.0081e-06	13
hsa04514	Environmental Information Processing	Signaling molecules and interaction	Cell adhesion molecules	15/188	160/8653	0.09375	4.31499	6.30719	1.84765e-06	3.2202e-05	2.2922e-05	15
hsa05416	Human Diseases	Cardiovascular disease	Viral myocarditis	10/188	70/8653	0.142857	6.57523	6.97936	2.36225e-06	3.84259e-05	2.73524e-05	10
hsa04510	Cellular Processes	Cellular community - eukaryotes	Focal adhesion	16/188	203/8653	0.0788177	3.62771	5.64574	8.07626e-06	0.000123163	8.76699e-05	16
hsa05169	Human Diseases	Infectious disease: viral	Epstein-Barr virus infection	16/188	204/8653	0.0784314	3.60993	5.62166	8.59853e-06	0.000123414	8.78488e-05	16
hsa04061	Environmental Information Processing	Signaling molecules and interaction	Viral protein interaction with cytokine and cytokine receptor	11/188	100/8653	0.11	5.06293	6.0898	1.00008e-05	0.000135567	9.64991e-05	11
hsa05142	Human Diseases	Infectious disease: parasitic	Chagas disease	11/188	103/8653	0.106796	4.91546	5.9572	1.33086e-05	0.000170911	0.000121658	11
hsa05340	Human Diseases	Immune disease	Primary immunodeficiency	7/188	38/8653	0.184211	8.47858	6.88505	1.45831e-05	0.000177914	0.000126643	7
hsa05330	Human Diseases	Immune disease	Allograft rejection	7/188	39/8653	0.179487	8.26118	6.77269	1.74497e-05	0.000193741	0.000137909	7
hsa04611	Organismal Systems	Immune system	Platelet activation	12/188	126/8653	0.0952381	4.38349	5.70132	1.74685e-05	0.000193741	0.000137909	12
hsa04520	Cellular Processes	Cellular community - eukaryotes	Adherens junction	10/188	93/8653	0.107527	4.9491	5.70592	3.12196e-05	0.000331199	0.000235754	10
hsa05415	Human Diseases	Cardiovascular disease	Diabetic cardiomyopathy	15/188	205/8653	0.0731707	3.3678	5.11292	3.7655e-05	0.000382826	0.000272503	15
hsa04940	Human Diseases	Endocrine and metabolic disease	Type I diabetes mellitus	7/188	44/8653	0.159091	7.32241	6.26551	3.96629e-05	0.00038711	0.000275553	7
hsa00190	Metabolism	Energy metabolism	Oxidative phosphorylation	12/188	138/8653	0.0869565	4.00231	5.29818	4.35304e-05	0.000408516	0.00029079	12
hsa05132	Human Diseases	Infectious disease: bacterial	Salmonella infection	16/188	251/8653	0.063745	2.93397	4.6336	0.000108924	0.000984353	0.000700682	16
hsa05208	Human Diseases	Cancer: overview	Chemical carcinogenesis - reactive oxygen species	15/188	227/8653	0.0660793	3.04141	4.64467	0.000120486	0.00104995	0.000747378	15
hsa05130	Human Diseases	Infectious disease: bacterial	Pathogenic Escherichia coli infection	14/188	203/8653	0.0689655	3.17425	4.67146	0.000129894	0.0010929	0.000777951	14
hsa05235	Human Diseases	Cancer: overview	PD-L1 expression and PD-1 checkpoint pathway in cancer	9/188	90/8653	0.1	4.60266	5.11983	0.000138114	0.00112333	0.000799607	9
hsa05320	Human Diseases	Immune disease	Autoimmune thyroid disease	7/188	54/8653	0.12963	5.96641	5.45556	0.00015262	0.00120127	0.000855088	7
hsa05168	Human Diseases	Infectious disease: viral	Herpes simplex virus 1 infection	13/188	182/8653	0.0714286	3.28761	4.64809	0.000159898	0.00121922	0.000867865	13
hsa04145	Cellular Processes	Transport and catabolism	Phagosome	12/188	159/8653	0.0754717	3.47371	4.69153	0.00017124	0.00126614	0.000901263	12
hsa04380	Organismal Systems	Development and regeneration	Osteoclast differentiation	11/188	143/8653	0.0769231	3.54051	4.56507	0.000271167	0.00194602	0.00138522	11
hsa04062	Organismal Systems	Immune system	Chemokine signaling pathway	13/188	193/8653	0.0673575	3.10024	4.39729	0.000285653	0.00199141	0.00141753	13
hsa05167	Human Diseases	Infectious disease: viral	Kaposi sarcoma-associated herpesvirus infection	13/188	196/8653	0.0663265	3.05278	4.33198	0.000331954	0.00224991	0.00160153	13
hsa05020	Human Diseases	Neurodegenerative disease	Prion disease	16/188	278/8653	0.057554	2.64901	4.16464	0.00035085	0.00231371	0.00164695	16
hsa05014	Human Diseases	Neurodegenerative disease	Amyotrophic lateral sclerosis	19/188	371/8653	0.0512129	2.35716	3.98174	0.000434147	0.00278768	0.00198433	19
hsa04218	Cellular Processes	Cell growth and death	Cellular senescence	11/188	157/8653	0.0700637	3.22479	4.19233	0.000603644	0.00377664	0.00268829	11
hsa04015	Environmental Information Processing	Signal transduction	Rap1 signaling pathway	13/188	212/8653	0.0613208	2.82239	4.00346	0.000701959	0.00428195	0.00304798	13
hsa05012	Human Diseases	Neurodegenerative disease	Parkinson disease	15/188	271/8653	0.0553506	2.5476	3.85738	0.000805787	0.00479541	0.00341347	15
hsa04530	Cellular Processes	Cellular community - eukaryotes	Tight junction	11/188	170/8653	0.0647059	2.97819	3.88188	0.00116683	0.00677871	0.00482522	11
hsa04666	Organismal Systems	Immune system	Fc gamma R-mediated phagocytosis	8/188	99/8653	0.0808081	3.71932	4.05525	0.0013561	0.0076951	0.00547753	8
hsa05100	Human Diseases	Infectious disease: bacterial	Bacterial invasion of epithelial cells	7/188	78/8653	0.0897436	4.13059	4.13886	0.00146962	0.00796859	0.0056722	7
hsa05133	Human Diseases	Infectious disease: bacterial	Pertussis	7/188	78/8653	0.0897436	4.13059	4.13886	0.00146962	0.00796859	0.0056722	7
hsa05140	Human Diseases	Infectious disease: parasitic	Leishmaniasis	7/188	79/8653	0.0886076	4.07831	4.09597	0.00158345	0.00839918	0.00597871	7
hsa04714	Organismal Systems	Environmental adaptation	Thermogenesis	13/188	235/8653	0.0553191	2.54615	3.58101	0.00180061	0.00934783	0.00665398	13
hsa04148	Cellular Processes	Transport and catabolism	Efferocytosis	10/188	157/8653	0.0636943	2.93163	3.63991	0.00218342	0.0108726	0.00773931	10
hsa04932	Human Diseases	Endocrine and metabolic disease	Non-alcoholic fatty liver disease	10/188	157/8653	0.0636943	2.93163	3.63991	0.00218342	0.0108726	0.00773931	10
hsa04210	Cellular Processes	Cell growth and death	Apoptosis	9/188	137/8653	0.0656934	3.02364	3.55796	0.00292723	0.0142849	0.0101683	9
hsa04144	Cellular Processes	Transport and catabolism	Endocytosis	13/188	252/8653	0.0515873	2.37439	3.29965	0.00331574	0.0158636	0.011292	13
hsa05022	Human Diseases	Neurodegenerative disease	Pathways of neurodegeneration - multiple diseases	20/188	483/8653	0.0414079	1.90586	3.05315	0.00405077	0.0190075	0.0135299	20
hsa05205	Human Diseases	Cancer: overview	Proteoglycans in cancer	11/188	204/8653	0.0539216	2.48183	3.19178	0.0048522	0.0221852	0.0157919	11
hsa05010	Human Diseases	Neurodegenerative disease	Alzheimer disease	17/188	391/8653	0.0434783	2.00116	3.01906	0.00490984	0.0221852	0.0157919	17
hsa05203	Human Diseases	Cancer: overview	Viral carcinogenesis	11/188	205/8653	0.0536585	2.46972	3.17364	0.00503245	0.0222422	0.0158325	11
hsa04723	Organismal Systems	Nervous system	Retrograde endocannabinoid signaling	9/188	149/8653	0.0604027	2.78013	3.26631	0.00510477	0.0222422	0.0158325	9
hsa05165	Human Diseases	Infectious disease: viral	Human papillomavirus infection	15/188	333/8653	0.045045	2.07327	2.97641	0.0058956	0.0252373	0.0179644	15
hsa05152	Human Diseases	Infectious disease: bacterial	Tuberculosis	10/188	182/8653	0.0549451	2.52893	3.10657	0.00626239	0.0263452	0.0187531	10
hsa05417	Human Diseases	Cardiovascular disease	Lipid and atherosclerosis	11/188	216/8653	0.0509259	2.34395	2.98084	0.00738705	0.0305498	0.021746	11
hsa04613	Organismal Systems	Immune system	Neutrophil extracellular trap formation	10/188	193/8653	0.0518135	2.3848	2.89937	0.00931916	0.0378979	0.0269765	10
hsa04370	Environmental Information Processing	Signal transduction	VEGF signaling pathway	5/188	60/8653	0.0833333	3.83555	3.28446	0.00954445	0.0381778	0.0271757	5

[truncated: 1 more sheets: Supplementary Table 10]
